# Supplementary material for: Significant associations between driver gene mutations and DNA methylation alterations across many cancer types
Source: PLoS Comput Biol. 2017 Nov 10;13(11):e1005840. doi: 10.1371/journal.pcbi.1005840 (PMC5709060; doi:10.1371/journal.pcbi.1005840)
Supplement: S2 Table — (XLSX) [file pcbi.1005840.s011.xlsx]

## Sheet: BLCA
Counts for driver gene–methylation probe associations for 18 cancer types (q<0.05; Wilcoxon rank-sum test), stratified by CpG subset [methylome (all probes), CpG island probes, shores and shelves probes, and open sea probes] as well as hypo- or hypermethylated status (+: positive associations, -: negative associations); epigenetic modifying enzymes are annotated.
Bladder urothelial carcinoma (BLCA)
	Epigenetic function	Methylome		CpG Island		Hyper CpG Island		Hypo CpG Island		Shores & Shelves		Hyper Shores & Shelves		Hypo Shores & Shelves		Open sea		Hyper Open sea		Hypo Open sea
		+	-	+	-	+	-	+	-	+	-	+	-	+	-	+	-	+	-	+	-
ARID1A	Chromatin remodeler	0	0	0	0	0	0	0	0	0	0	0	0	0	0	0	0	0	0	0	0
ASXL2		0	0	0	0	0	0	0	0	0	0	0	0	0	0	0	0	0	0	0	0
ATM		0	0	0	0	0	0	0	0	0	0	0	0	0	0	0	0	0	0	0	0
BAP1	Histone deubiquitinating enzyme	0	0	0	0	0	0	0	0	0	0	0	0	0	0	0	0	0	0	0	0
C3orf70		0	0	0	0	0	0	0	0	0	0	0	0	0	0	0	0	0	0	0	0
CDH1		0	0	0	0	0	0	0	0	0	0	0	0	0	0	0	0	0	0	0	0
CDKN1A		0	0	0	0	0	0	0	0	0	0	0	0	0	0	0	0	0	0	0	0
CDLN2A		0	0	0	0	0	0	0	0	0	0	0	0	0	0	0	0	0	0	0	0
CNOT1		0	0	0	0	0	0	0	0	0	0	0	0	0	0	0	0	0	0	0	0
CREBBP	Histone acetylase	0	0	0	0	0	0	0	0	0	0	0	0	0	0	0	0	0	0	0	0
CUL1		0	0	0	0	0	0	0	0	0	0	0	0	0	0	0	0	0	0	0	0
ELF3		0	0	0	0	0	0	0	0	0	0	0	0	0	0	0	0	0	0	0	0
EP300	Histone acetylase	0	0	0	0	0	0	0	0	0	0	0	0	0	0	0	0	0	0	0	0
EPHA2		0	0	0	0	0	0	0	0	0	0	0	0	0	0	0	0	0	0	0	0
ERBB2		0	0	0	0	0	0	0	0	0	0	0	0	0	0	0	0	0	0	0	0
ERBB3		0	0	0	0	0	0	0	0	0	0	0	0	0	0	0	0	0	0	0	0
ERCC2		0	0	0	0	0	0	0	0	0	0	0	0	0	0	0	0	0	0	0	0
FAM47C		0	0	0	0	0	0	0	0	0	0	0	0	0	0	0	0	0	0	0	0
FAT1		0	0	0	0	0	0	0	0	0	0	0	0	0	0	0	0	0	0	0	0
FBXW7		0	0	0	0	0	0	0	0	0	0	0	0	0	0	0	0	0	0	0	0
FGFR3		0	0	0	0	0	0	0	0	0	0	0	0	0	0	0	0	0	0	0	0
FOXQ1		0	0	0	0	0	0	0	0	0	0	0	0	0	0	0	0	0	0	0	0
GNA13		0	0	0	0	0	0	0	0	0	0	0	0	0	0	0	0	0	0	0	0
HRAS		0	0	0	0	0	0	0	0	0	0	0	0	0	0	0	0	0	0	0	0
KDM6A	Histone demethylase	0	0	0	0	0	0	0	0	0	0	0	0	0	0	0	0	0	0	0	0
KLF5		0	0	0	0	0	0	0	0	0	0	0	0	0	0	0	0	0	0	0	0
MBD1	DNA methylation binding protein	0	0	0	0	0	0	0	0	0	0	0	0	0	0	0	0	0	0	0	0
NFE2L2		0	0	0	0	0	0	0	0	0	0	0	0	0	0	0	0	0	0	0	0
OGDH		0	0	0	0	0	0	0	0	0	0	0	0	0	0	0	0	0	0	0	0
PARD3		0	0	0	0	0	0	0	0	0	0	0	0	0	0	0	0	0	0	0	0
PIK3CA		0	0	0	0	0	0	0	0	0	0	0	0	0	0	0	0	0	0	0	0
PSIP1		0	0	0	0	0	0	0	0	0	0	0	0	0	0	0	0	0	0	0	0
PTEN		0	0	0	0	0	0	0	0	0	0	0	0	0	0	0	0	0	0	0	0
RB1		0	0	0	0	0	0	0	0	0	0	0	0	0	0	0	0	0	0	0	0
RBM10		0	0	0	0	0	0	0	0	0	0	0	0	0	0	0	0	0	0	0	0
RHOA		0	0	0	0	0	0	0	0	0	0	0	0	0	0	0	0	0	0	0	0
RHOB		0	0	0	0	0	0	0	0	0	0	0	0	0	0	0	0	0	0	0	0
RIPK4		0	0	0	0	0	0	0	0	0	0	0	0	0	0	0	0	0	0	0	0
RPTN		0	0	0	0	0	0	0	0	0	0	0	0	0	0	0	0	0	0	0	0
RXRA		0	0	0	0	0	0	0	0	0	0	0	0	0	0	0	0	0	0	0	0
SF3B1		0	0	0	0	0	0	0	0	0	0	0	0	0	0	0	0	0	0	0	0
SPTAN1		0	0	0	0	0	0	0	0	0	0	0	0	0	0	0	0	0	0	0	0
SSH3		0	0	0	0	0	0	0	0	0	0	0	0	0	0	0	0	0	0	0	0
STAG2		0	0	0	0	0	0	0	0	0	0	0	0	0	0	0	0	0	0	0	0
TP53		0	0	0	0	0	0	0	0	0	0	0	0	0	0	0	0	0	0	0	0
TSC1		0	0	0	0	0	0	0	0	0	0	0	0	0	0	0	0	0	0	0	0
ZBTB7B		0	0	0	0	0	0	0	0	0	0	0	0	0	0	0	0	0	0	0	0
ZFP36L1		0	0	0	0	0	0	0	0	0	0	0	0	0	0	0	0	0	0	0	0

## Sheet: BRCA
Counts for driver gene–methylation probe associations for 18 cancer types (q<0.05; Wilcoxon rank-sum test), stratified by CpG subset [methylome (all probes), CpG island probes, shores and shelves probes, and open sea probes] as well as hypo- or hypermethylated status (+: positive associations, -: negative associations); epigenetic modifying enzymes are annotated.
Breast invasive carcinoma (BRCA)
	Epigenetic function	Methylome		CpG Island		Hyper CpG Island		Hypo CpG Island		Shores & Shelves		Hyper Shores & Shelves		Hypo Shores & Shelves		Open sea		Hyper Open sea		Hypo Open sea
		+	-	+	-	+	-	+	-	+	-	+	-	+	-	+	-	+	-	+	-
TP53		30633	56607	7008	12007	4206	8555	1242	1725	10858	20484	3318	10019	5319	5878	12767	24116	2095	10048	9005	8568
CDH1		23159	2707	8806	793	6203	575	1396	77	7827	860	3181	498	2962	212	6526	1054	1907	678	3218	254
PIK3CA		11427	13581	3036	1149	2429	556	306	418	4665	4203	2948	640	869	3043	3726	8229	2237	826	790	6556
GATA3		10322	6361	1649	1046	1482	454	62	359	3417	2469	2519	356	366	1742	5256	2846	3495	163	905	2460
CTCF	Chromatin binding factor	908	1873	89	568	47	402	12	85	309	619	149	171	77	329	510	686	256	86	143	507
CBFB		2252	473	202	133	154	53	22	53	1003	157	602	19	186	111	1047	183	571	13	261	144
FOXA1		2541	177	1638	8	1575	3	18	1	648	49	558	2	34	44	255	120	206	3	25	98
MAP2K4		534	1914	86	592	44	366	18	99	210	580	131	151	43	333	238	742	130	94	66	556
SPEN	Interaction with nucleosome remodeler	982	105	316	79	120	54	83	2	366	13	157	5	96	2	300	13	101	5	117	4
MAP3K1		187	716	21	225	11	161	6	17	92	223	31	94	37	82	74	268	30	51	23	174
DOCK11		71	488	48	37	18	4	4	26	13	152	3	25	0	94	10	299	6	39	0	188
RPGR		496	18	145	0	88	0	26	0	216	9	124	3	39	2	135	9	57	1	41	1
SF3B1		22	268	5	17	3	11	2	2	7	122	1	41	2	47	10	129	1	25	5	80
RB1		45	198	15	41	12	12	1	9	16	71	9	15	3	31	14	86	5	21	8	44
MYH9		155	57	84	10	67	3	5	4	48	26	41	5	4	10	23	21	16	3	5	13
KCNN3		11	195	2	130	1	115	1	7	6	40	6	17	0	11	3	25	3	8	0	9
ZNF687		59	146	14	31	13	7	0	19	14	68	10	16	1	31	31	47	27	16	1	21
NF1		160	28	71	3	15	0	17	1	48	11	10	4	26	4	41	14	7	7	26	2
HRNR		128	50	27	31	13	15	2	1	51	13	34	4	5	2	50	6	40	0	3	5
FGFR2		18	119	11	8	10	1	0	3	5	27	4	0	0	21	2	84	1	2	0	79
RBMX		100	19	76	3	56	0	1	1	18	6	11	0	2	1	6	10	2	4	3	3
PTEN		68	41	43	5	22	3	7	0	19	6	6	4	9	1	6	30	2	19	4	4
ERBB2		97	10	10	9	0	0	9	2	24	0	3	0	17	0	63	1	3	0	53	1
ARID1A	Chromatin remodeler	85	19	16	5	15	1	0	1	22	9	16	5	2	3	47	5	30	0	7	3
KDM6A	Histone demethylase	71	28	25	3	6	0	2	1	25	13	5	4	7	1	21	12	1	3	16	3
RUNX1		75	16	20	4	6	2	3	1	19	10	5	9	7	0	36	2	1	1	29	0
TGS1		83	0	9	0	5	0	1	0	49	0	16	0	19	0	25	0	11	0	8	0
ACTL6B		19	62	5	9	5	5	0	3	4	20	3	3	1	15	10	33	3	8	5	22
DNAH12		40	25	9	4	9	1	0	0	17	9	12	1	2	7	14	12	11	0	0	9
CASZ1		52	7	14	1	7	1	4	0	28	5	8	2	12	0	10	1	1	0	5	0
EIF4A2		46	3	34	2	27	0	2	2	8	1	7	0	0	0	4	0	4	0	0	0
TBX3		30	12	2	7	0	5	1	1	15	3	2	2	10	1	13	2	2	2	8	0
DLG1		20	16	4	6	0	3	1	1	4	5	2	2	0	1	12	5	1	3	11	1
NCOR1		34	2	16	1	13	0	1	1	7	0	6	0	0	0	11	1	5	1	3	0
GPRIN2		10	22	7	0	4	0	0	0	3	0	2	0	0	0	0	22	0	2	0	15
FRMPD2		10	15	3	12	0	3	3	3	2	2	1	0	1	1	5	1	1	0	4	1
CDKN1B		13	9	0	3	0	3	0	0	8	3	3	1	4	0	5	3	2	1	1	1
ASB10		17	4	4	0	3	0	1	0	5	3	3	2	0	1	8	1	3	0	5	0
ANKRD12		17	3	4	1	4	0	0	0	10	1	5	0	3	0	3	1	0	0	2	0
ICOSLG		4	15	2	5	2	3	0	1	2	2	2	1	0	0	0	8	0	4	0	3
CDC42EP1		14	4	4	0	1	0	0	0	6	0	1	0	5	0	4	4	0	1	4	1
PIK3R1		9	3	4	1	3	1	0	0	2	1	1	0	0	0	3	1	1	0	0	0
GPS2		10	0	4	0	2	0	1	0	4	0	3	0	1	0	2	0	0	0	1	0
ZMYM3		8	1	3	0	1	0	0	0	2	0	1	0	1	0	3	1	0	0	1	1
TFE3		5	1	2	0	1	0	0	0	1	1	0	1	1	0	2	0	0	0	2	0
THEM5		0	6	0	1	0	0	0	0	0	2	0	0	0	0	0	3	0	2	0	1
ZFP36L1		0	6	0	1	0	1	0	0	0	1	0	1	0	0	0	4	0	2	0	2
BCORL1		3	1	1	1	1	0	0	1	1	0	0	0	0	0	1	0	1	0	0	0
CABYR		1	0	1	0	1	0	0	0	0	0	0	0	0	0	0	0	0	0	0	0
MYB		1	0	0	0	0	0	0	0	0	0	0	0	0	0	1	0	0	0	1	0
PTHLH		0	0	0	0	0	0	0	0	0	0	0	0	0	0	0	0	0	0	0	0

## Sheet: COAD
Counts for driver gene–methylation probe associations for 18 cancer types (q<0.05; Wilcoxon rank-sum test), stratified by CpG subset [methylome (all probes), CpG island probes, shores and shelves probes, and open sea probes] as well as hypo- or hypermethylated status (+: positive associations, -: negative associations); epigenetic modifying enzymes are annotated.
Colon adenocarcinoma (COAD)
	Epigenetic function	Methylome		CpG Island		Hyper CpG Island		Hypo CpG Island		Shores & Shelves		Hyper Shores & Shelves		Hypo Shores & Shelves		Open sea		Hyper Open sea		Hypo Open sea
		+	-	+	-	+	-	+	-	+	-	+	-	+	-	+	-	+	-	+	-
BRAF		5166	103	2861	16	1141	4	221	4	1411	45	389	10	231	13	894	42	150	6	311	22
RNF43		4784	173	2572	17	1055	8	172	2	1214	66	309	9	227	36	998	90	140	9	473	49
MACF1		2706	95	1428	17	451	4	147	3	816	39	145	8	188	9	462	39	67	5	147	11
APC		28	1150	12	532	11	99	1	89	7	387	4	33	1	146	9	231	0	13	4	127
SPEN	Interaction with nucleosome remodeler	899	17	257	0	43	0	66	0	395	9	53	2	137	1	247	8	26	3	123	2
UBR4		554	112	322	9	139	3	24	3	168	32	53	3	19	14	64	71	12	9	14	37
TP53		417	221	40	97	23	9	3	58	157	74	61	9	26	50	220	50	96	0	44	42
MGA		503	14	206	5	43	4	55	1	198	3	52	0	50	1	99	6	15	1	42	4
AKAP9		376	38	103	3	29	3	18	0	176	15	44	6	37	2	97	20	11	4	45	4
FBN2		398	4	78	0	12	0	38	0	176	2	25	2	98	0	144	2	9	1	94	1
BMPR2		376	21	167	1	57	0	13	1	125	7	20	2	32	5	84	13	11	0	26	7
IGF2R		369	2	89	0	21	0	6	0	130	1	19	0	32	1	150	1	18	0	63	1
CEL		320	23	187	0	53	0	14	0	106	10	25	2	16	2	27	13	5	3	8	9
RYR2		337	0	118	0	36	0	19	0	132	0	26	0	40	0	87	0	11	0	35	0
FMN2		298	16	201	3	64	1	15	0	84	6	24	1	10	0	13	7	5	1	2	3
GPR112		283	10	61	1	5	1	41	0	145	5	15	4	82	0	77	4	8	1	44	0
PLXNA3		229	3	49	1	12	0	7	0	131	1	31	1	32	0	49	1	7	0	21	0
DNAH17		199	9	82	4	18	2	23	0	82	1	14	0	25	1	35	4	9	1	12	1
ARAP3		198	1	65	1	20	1	3	0	87	0	31	0	14	0	46	0	11	0	17	0
EP400		166	0	107	0	53	0	5	0	43	0	12	0	6	0	16	0	4	0	0	0
CHD3	Chromatin remodeler	137	17	91	2	38	1	5	1	31	6	8	1	2	1	15	9	4	1	4	4
FHOD3		147	1	63	0	15	0	10	0	56	1	16	1	9	0	28	0	4	0	10	0
POLE		143	4	36	0	5	0	17	0	55	4	1	1	28	0	52	0	5	0	30	0
OSMR		127	19	23	1	5	0	3	0	57	7	4	3	8	1	47	11	1	1	15	2
ARID1A	Chromatin remodeler	140	4	24	0	11	0	0	0	50	3	22	0	8	2	66	1	16	0	20	1
CSMD3		128	4	67	0	39	0	3	0	41	1	16	0	4	0	20	3	4	0	6	2
CDH10		93	37	4	11	0	4	3	1	53	13	3	3	29	4	36	13	1	1	23	6
PLEKHA6		121	6	81	0	28	0	2	0	34	3	7	0	6	1	6	3	1	0	0	1
SVIL		107	20	56	2	16	0	6	2	31	8	6	2	10	2	20	10	5	0	6	5
ACVR2A		117	3	52	0	16	0	2	0	52	1	9	0	18	0	13	2	2	0	7	1
CCDC88A		118	1	43	0	11	0	14	0	55	0	16	0	9	0	20	1	8	0	5	0
CDK12		109	10	52	0	16	0	3	0	41	2	16	0	4	0	16	8	2	0	3	5
SMARCA4		28	77	14	5	5	3	3	0	10	26	1	4	3	1	4	46	0	9	2	10
MBD6		96	0	74	0	47	0	1	0	20	0	8	0	1	0	2	0	1	0	0	0
USP34		85	10	31	1	7	1	2	0	43	4	5	1	13	0	11	5	2	0	5	1
KRAS		35	59	32	7	23	1	0	2	2	41	1	10	0	12	1	11	0	5	0	3
BCL9		84	2	63	1	27	0	1	0	16	1	7	0	0	0	5	0	1	0	0	0
BCL9L		60	25	36	1	10	1	4	0	16	14	4	1	1	7	8	10	0	2	4	5
COL6A5		83	1	8	0	1	0	2	0	41	1	6	0	20	0	34	0	3	0	19	0
INADL		81	3	24	0	10	0	3	0	45	2	6	0	18	0	12	1	5	0	3	1
PTCH1		69	11	56	0	27	0	1	0	10	6	1	0	1	4	3	5	0	0	2	2
ASPM		73	1	41	0	12	0	2	0	25	1	7	0	2	1	7	0	1	0	4	0
CIC		47	25	23	0	7	0	2	0	20	15	4	0	2	10	4	10	0	0	3	6
ALPK2		68	1	9	0	4	0	0	0	48	0	16	0	8	0	11	1	3	0	5	1
MTTP		64	0	26	0	3	0	13	0	19	0	2	0	9	0	19	0	1	0	12	0
SCN2A		63	1	8	0	1	0	3	0	32	0	0	0	20	0	23	1	1	0	15	0
NEB		62	1	2	0	0	0	0	0	44	0	3	0	27	0	16	1	0	0	12	1
TET3	DNA demethylation	59	4	8	0	1	0	1	0	37	2	5	1	11	1	14	2	4	1	5	1
PREX2		55	2	37	0	25	0	1	0	15	0	4	0	4	0	3	2	1	1	0	1
CNTNAP5		55	1	7	0	0	0	4	0	23	1	6	1	12	0	25	0	0	0	22	0
ITPR1		51	3	24	0	0	0	6	0	20	1	3	1	4	0	7	2	0	0	2	2
ZFYVE26		52	2	25	0	6	0	0	0	17	0	3	0	2	0	10	2	1	0	5	2
NIPBL		51	1	13	0	2	0	5	0	28	0	3	0	17	0	10	1	1	0	8	1
ZBTB20		41	0	25	0	14	0	0	0	12	0	5	0	2	0	4	0	0	0	1	0
BRD8	Part of histone acetyltransferase complex	23	14	15	1	6	0	0	1	7	6	4	1	0	3	1	7	0	0	1	4
DOCK1		33	2	8	1	3	0	2	0	21	0	4	0	11	0	4	1	0	1	3	0
ATM		24	10	8	0	2	0	3	0	7	8	3	2	2	5	9	2	1	0	3	2
NCAPD3		27	6	1	3	1	2	0	1	7	2	1	0	2	1	19	1	2	0	11	1
KIF21A		32	0	13	0	4	0	1	0	8	0	0	0	1	0	11	0	0	0	4	0
PSD		26	6	13	0	8	0	0	0	9	2	3	1	1	0	4	4	1	1	2	2
BCOR		30	0	7	0	2	0	1	0	12	0	0	0	4	0	11	0	0	0	7	0
TMEM131		4	25	0	7	0	2	0	0	0	0	0	0	0	0	4	18	0	0	1	0
N4BP2		28	0	8	0	2	0	4	0	12	0	2	0	5	0	8	0	0	0	7	0
NF1		18	7	9	1	2	0	0	0	3	3	0	1	1	1	6	3	1	0	1	3
UGT3A2		25	0	3	0	0	0	2	0	11	0	0	0	5	0	11	0	1	0	9	0
ATAD5		24	0	7	0	1	0	2	0	6	0	1	0	1	0	11	0	2	0	5	0
CD58		23	1	11	0	0	0	1	0	8	0	1	0	1	0	4	1	0	0	1	1
ZNF462		23	1	15	1	3	0	1	0	8	0	1	0	2	0	0	0	0	0	0	0
SYNE1		22	1	10	0	2	0	1	0	10	0	0	0	1	0	2	1	0	0	1	1
BCORL1		4	17	2	2	1	0	0	0	2	4	0	1	1	3	0	11	0	0	0	4
NCOA6		21	0	6	0	0	0	0	0	10	0	1	0	3	0	5	0	0	0	3	0
PCDHGA11		21	0	13	0	2	0	2	0	5	0	0	0	1	0	3	0	0	0	1	0
EIF2AK4		4	16	0	0	0	0	0	0	3	3	0	1	3	0	1	13	0	2	1	0
GRM7		20	0	5	0	0	0	2	0	11	0	4	0	0	0	4	0	1	0	0	0
DOCK5		19	0	10	0	5	0	1	0	7	0	0	0	3	0	2	0	1	0	1	0
MIA3		17	1	9	0	4	0	3	0	2	1	1	0	1	0	6	0	1	0	4	0
LMTK3		17	0	1	0	0	0	1	0	6	0	0	0	3	0	10	0	1	0	6	0
UBQLN2		17	0	15	0	3	0	1	0	2	0	0	0	0	0	0	0	0	0	0	0
ATG2B		16	0	2	0	1	0	0	0	8	0	1	0	1	0	6	0	2	0	3	0
PRKCD		15	1	4	0	1	0	2	0	7	1	2	0	0	1	4	0	2	0	1	0
SBNO1		16	0	1	0	1	0	0	0	11	0	4	0	1	0	4	0	1	0	2	0
TRRAP		16	0	4	0	1	0	0	0	6	0	2	0	3	0	6	0	1	0	3	0
FBXW7		0	15	0	2	0	0	0	1	0	5	0	1	0	0	0	8	0	0	0	3
GIGYF2		15	0	8	0	3	0	0	0	5	0	3	0	1	0	2	0	0	0	0	0
APOB		11	2	8	0	0	0	1	0	2	1	1	0	0	1	1	1	0	0	0	1
NFASC		10	2	2	1	0	0	1	0	6	0	1	0	1	0	2	1	0	0	1	0
FLG2		11	0	2	0	0	0	0	0	8	0	1	0	2	0	1	0	0	0	1	0
GOLGB1		10	1	2	0	1	0	1	0	3	0	0	0	3	0	5	1	0	1	5	0
ABCB4		9	0	0	0	0	0	0	0	5	0	0	0	3	0	4	0	0	0	1	0
GPATCH8		9	0	3	0	1	0	0	0	5	0	3	0	1	0	1	0	0	0	0	0
KIAA0195		5	4	4	0	1	0	0	0	1	3	1	0	0	1	0	1	0	0	0	1
NOS3		7	2	2	0	1	0	0	0	2	1	1	0	0	0	3	1	0	0	2	0
SLC12A6		2	7	0	5	0	2	0	0	2	1	0	1	1	0	0	1	0	1	0	0
SMTN		8	1	2	1	0	1	0	0	2	0	1	0	0	0	4	0	1	0	3	0
TRIM13		9	0	2	0	1	0	0	0	7	0	2	0	0	0	0	0	0	0	0	0
ATP13A5		8	0	1	0	0	0	0	0	4	0	2	0	0	0	3	0	1	0	1	0
ERCC5		7	1	0	0	0	0	0	0	6	0	2	0	2	0	1	1	0	0	0	0
F8		7	1	3	0	0	0	1	0	4	1	3	1	1	0	0	0	0	0	0	0
LARP4B		8	0	1	0	1	0	0	0	6	0	2	0	1	0	1	0	0	0	1	0
MYH1		7	0	0	0	0	0	0	0	5	0	0	0	2	0	2	0	0	0	1	0
ALK		6	0	0	0	0	0	0	0	3	0	0	0	2	0	3	0	0	0	3	0
ANKHD1		6	0	1	0	1	0	0	0	2	0	2	0	0	0	3	0	0	0	1	0
B4GALNT4		0	6	0	0	0	0	0	0	0	5	0	0	0	4	0	1	0	0	0	0
MUC17		1	5	0	1	0	0	0	1	0	1	0	0	0	0	1	3	0	0	1	3
DNAH8		5	0	0	0	0	0	0	0	1	0	0	0	1	0	4	0	0	0	1	0
IQSEC2		5	0	2	0	1	0	0	0	2	0	0	0	1	0	1	0	1	0	0	0
KCNS3		5	0	4	0	1	0	0	0	1	0	0	0	0	0	0	0	0	0	0	0
RNF145		5	0	1	0	0	0	1	0	1	0	0	0	1	0	3	0	0	0	0	0
CDC42BPA		4	0	1	0	0	0	1	0	1	0	0	0	0	0	2	0	0	0	2	0
MAP3K4		4	0	0	0	0	0	0	0	0	0	0	0	0	0	4	0	0	0	0	0
MAP7D1		4	0	0	0	0	0	0	0	2	0	1	0	0	0	2	0	0	0	1	0
MTA2	Part of NuRD, a nucleosome remodeling deacetylase complex	4	0	1	0	1	0	0	0	3	0	1	0	0	0	0	0	0	0	0	0
SMAD4		3	1	0	0	0	0	0	0	1	1	0	0	1	0	2	0	1	0	1	0
STAB2		4	0	2	0	1	0	1	0	1	0	1	0	0	0	1	0	0	0	0	0
USH2A		2	2	0	1	0	0	0	1	1	1	0	1	0	0	1	0	0	0	1	0
VPS13B		4	0	2	0	0	0	0	0	1	0	0	0	0	0	1	0	0	0	1	0
ATP8B1		3	0	0	0	0	0	0	0	2	0	0	0	0	0	1	0	0	0	1	0
C1orf168		3	0	0	0	0	0	0	0	2	0	0	0	0	0	1	0	0	0	0	0
CRIPAK		0	3	0	0	0	0	0	0	0	1	0	0	0	0	0	2	0	0	0	1
DAXX	Histone deposition	2	1	0	0	0	0	0	0	2	0	0	0	1	0	0	1	0	0	0	0
FAM179A		3	0	1	0	1	0	0	0	1	0	0	0	0	0	1	0	0	0	1	0
GGT5		3	0	1	0	0	0	1	0	0	0	0	0	0	0	2	0	0	0	1	0
HIPK2		2	1	1	0	0	0	0	0	1	0	0	0	0	0	0	1	0	0	0	0
KDM2B	Histone demethylase	2	1	0	1	0	0	0	0	2	0	0	0	1	0	0	0	0	0	0	0
MKI67		3	0	0	0	0	0	0	0	3	0	0	0	2	0	0	0	0	0	0	0
SCN3A		3	0	0	0	0	0	0	0	1	0	0	0	0	0	2	0	0	0	2	0
WDR66		3	0	1	0	0	0	1	0	0	0	0	0	0	0	2	0	0	0	1	0
ASXL1	Probable Polycomb group	2	0	0	0	0	0	0	0	1	0	0	0	0	0	1	0	0	0	1	0
BAI3		2	0	1	0	1	0	0	0	1	0	0	0	0	0	0	0	0	0	0	0
CARD11		2	0	1	0	0	0	0	0	0	0	0	0	0	0	1	0	0	0	1	0
CLCNKA		2	0	1	0	1	0	0	0	1	0	1	0	0	0	0	0	0	0	0	0
CREBBP	Histone acetylase	2	0	0	0	0	0	0	0	2	0	0	0	0	0	0	0	0	0	0	0
CTNNB1		2	0	0	0	0	0	0	0	2	0	0	0	1	0	0	0	0	0	0	0
EP300	Histone acetylase	2	0	1	0	0	0	1	0	1	0	0	0	0	0	0	0	0	0	0	0
EPHA7		2	0	1	0	0	0	0	0	1	0	0	0	1	0	0	0	0	0	0	0
HCLS1		2	0	0	0	0	0	0	0	0	0	0	0	0	0	2	0	0	0	2	0
HEATR4		2	0	1	0	0	0	0	0	1	0	0	0	0	0	0	0	0	0	0	0
HUWE1		2	0	1	0	1	0	0	0	1	0	1	0	0	0	0	0	0	0	0	0
KCTD3		2	0	1	0	0	0	0	0	1	0	0	0	1	0	0	0	0	0	0	0
MCF2		2	0	0	0	0	0	0	0	2	0	1	0	0	0	0	0	0	0	0	0
NBEA		2	0	1	0	0	0	0	0	1	0	0	0	1	0	0	0	0	0	0	0
PCDH12		2	0	2	0	0	0	0	0	0	0	0	0	0	0	0	0	0	0	0	0
PIK3CA		2	0	1	0	1	0	0	0	1	0	0	0	1	0	0	0	0	0	0	0
RIF1		2	0	0	0	0	0	0	0	2	0	0	0	2	0	0	0	0	0	0	0
ROS1		2	0	0	0	0	0	0	0	1	0	1	0	0	0	1	0	0	0	0	0
SLC22A16		2	0	1	0	0	0	0	0	1	0	0	0	0	0	0	0	0	0	0	0
SOX9		0	2	0	0	0	0	0	0	0	1	0	0	0	1	0	1	0	0	0	1
ALX4		1	0	0	0	0	0	0	0	0	0	0	0	0	0	1	0	0	0	0	0
ARHGAP5		1	0	0	0	0	0	0	0	1	0	0	0	0	0	0	0	0	0	0	0
ATAD2B		1	0	0	0	0	0	0	0	0	0	0	0	0	0	1	0	1	0	0	0
B2M		1	0	0	0	0	0	0	0	1	0	0	0	1	0	0	0	0	0	0	0
CASP8		1	0	0	0	0	0	0	0	1	0	0	0	0	0	0	0	0	0	0	0
CPS1		1	0	0	0	0	0	0	0	1	0	0	0	0	0	0	0	0	0	0	0
CPZ		1	0	0	0	0	0	0	0	1	0	0	0	1	0	0	0	0	0	0	0
DDX17		1	0	1	0	0	0	0	0	0	0	0	0	0	0	0	0	0	0	0	0
DNMT1	DNA methyltransferase	1	0	0	0	0	0	0	0	1	0	0	0	1	0	0	0	0	0	0	0
DOCK10		0	1	0	1	0	0	0	1	0	0	0	0	0	0	0	0	0	0	0	0
EIF5B		1	0	0	0	0	0	0	0	0	0	0	0	0	0	1	0	0	0	0	0
ENPEP		1	0	0	0	0	0	0	0	0	0	0	0	0	0	1	0	0	0	1	0
EYS		1	0	0	0	0	0	0	0	1	0	0	0	0	0	0	0	0	0	0	0
FGFR3		1	0	1	0	0	0	0	0	0	0	0	0	0	0	0	0	0	0	0	0
FMO5		1	0	0	0	0	0	0	0	1	0	0	0	1	0	0	0	0	0	0	0
GLI2		1	0	0	0	0	0	0	0	1	0	0	0	1	0	0	0	0	0	0	0
GNAS		0	1	0	0	0	0	0	0	0	0	0	0	0	0	0	1	0	0	0	0
GRIA4		0	1	0	0	0	0	0	0	0	0	0	0	0	0	0	1	0	0	0	1
HELQ		1	0	0	0	0	0	0	0	0	0	0	0	0	0	1	0	0	0	1	0
HIVEP2		0	1	0	1	0	0	0	0	0	0	0	0	0	0	0	0	0	0	0	0
INSM2		1	0	1	0	1	0	0	0	0	0	0	0	0	0	0	0	0	0	0	0
KAT2B	Histone acetylase	1	0	0	0	0	0	0	0	1	0	0	0	0	0	0	0	0	0	0	0
KCNH7		1	0	0	0	0	0	0	0	0	0	0	0	0	0	1	0	1	0	0	0
KIAA0319L		1	0	0	0	0	0	0	0	1	0	0	0	0	0	0	0	0	0	0	0
KIT		1	0	0	0	0	0	0	0	0	0	0	0	0	0	1	0	1	0	0	0
LIMCH1		1	0	0	0	0	0	0	0	1	0	0	0	1	0	0	0	0	0	0	0
MAP7D3		1	0	0	0	0	0	0	0	0	0	0	0	0	0	1	0	0	0	1	0
MVK		0	1	0	0	0	0	0	0	0	1	0	1	0	0	0	0	0	0	0	0
OR4M2		1	0	0	0	0	0	0	0	0	0	0	0	0	0	1	0	0	0	1	0
PCSK1		1	0	0	0	0	0	0	0	1	0	0	0	1	0	0	0	0	0	0	0
PHF3		1	0	0	0	0	0	0	0	0	0	0	0	0	0	1	0	0	0	1	0
PTEN		1	0	0	0	0	0	0	0	0	0	0	0	0	0	1	0	0	0	1	0
PTK2		1	0	0	0	0	0	0	0	0	0	0	0	0	0	1	0	0	0	1	0
RELN		1	0	0	0	0	0	0	0	1	0	0	0	0	0	0	0	0	0	0	0
SHROOM4		1	0	0	0	0	0	0	0	0	0	0	0	0	0	1	0	0	0	1	0
SLC22A3		0	1	0	0	0	0	0	0	0	0	0	0	0	0	0	1	0	0	0	1
SLITRK2		1	0	0	0	0	0	0	0	1	0	0	0	0	0	0	0	0	0	0	0
TJP1		1	0	0	0	0	0	0	0	0	0	0	0	0	0	1	0	0	0	1	0
TOP2B		1	0	0	0	0	0	0	0	1	0	0	0	0	0	0	0	0	0	0	0
TTF1		1	0	0	0	0	0	0	0	0	0	0	0	0	0	1	0	0	0	1	0
UPF3A		1	0	0	0	0	0	0	0	1	0	0	0	0	0	0	0	0	0	0	0
ZNF384		1	0	1	0	0	0	0	0	0	0	0	0	0	0	0	0	0	0	0	0
ABCC4		0	0	0	0	0	0	0	0	0	0	0	0	0	0	0	0	0	0	0	0
ABI3BP		0	0	0	0	0	0	0	0	0	0	0	0	0	0	0	0	0	0	0	0
ACVR1B		0	0	0	0	0	0	0	0	0	0	0	0	0	0	0	0	0	0	0	0
ADAM18		0	0	0	0	0	0	0	0	0	0	0	0	0	0	0	0	0	0	0	0
ADAM28		0	0	0	0	0	0	0	0	0	0	0	0	0	0	0	0	0	0	0	0
ADAMTS19		0	0	0	0	0	0	0	0	0	0	0	0	0	0	0	0	0	0	0	0
ADAMTS4		0	0	0	0	0	0	0	0	0	0	0	0	0	0	0	0	0	0	0	0
ADNP2		0	0	0	0	0	0	0	0	0	0	0	0	0	0	0	0	0	0	0	0
ADORA3		0	0	0	0	0	0	0	0	0	0	0	0	0	0	0	0	0	0	0	0
AGFG1		0	0	0	0	0	0	0	0	0	0	0	0	0	0	0	0	0	0	0	0
AHCTF1		0	0	0	0	0	0	0	0	0	0	0	0	0	0	0	0	0	0	0	0
AKAP3		0	0	0	0	0	0	0	0	0	0	0	0	0	0	0	0	0	0	0	0
ALCAM		0	0	0	0	0	0	0	0	0	0	0	0	0	0	0	0	0	0	0	0
ALDH1A3		0	0	0	0	0	0	0	0	0	0	0	0	0	0	0	0	0	0	0	0
ALDOB		0	0	0	0	0	0	0	0	0	0	0	0	0	0	0	0	0	0	0	0
ALG12		0	0	0	0	0	0	0	0	0	0	0	0	0	0	0	0	0	0	0	0
AMBRA1		0	0	0	0	0	0	0	0	0	0	0	0	0	0	0	0	0	0	0	0
AMOT		0	0	0	0	0	0	0	0	0	0	0	0	0	0	0	0	0	0	0	0
ANKRD17		0	0	0	0	0	0	0	0	0	0	0	0	0	0	0	0	0	0	0	0
ANKRD30A		0	0	0	0	0	0	0	0	0	0	0	0	0	0	0	0	0	0	0	0
ANKRD36B		0	0	0	0	0	0	0	0	0	0	0	0	0	0	0	0	0	0	0	0
ANKRD50		0	0	0	0	0	0	0	0	0	0	0	0	0	0	0	0	0	0	0	0
AP1G2		0	0	0	0	0	0	0	0	0	0	0	0	0	0	0	0	0	0	0	0
ARFGEF1		0	0	0	0	0	0	0	0	0	0	0	0	0	0	0	0	0	0	0	0
ARFIP1		0	0	0	0	0	0	0	0	0	0	0	0	0	0	0	0	0	0	0	0
ARHGAP25		0	0	0	0	0	0	0	0	0	0	0	0	0	0	0	0	0	0	0	0
ARHGAP32		0	0	0	0	0	0	0	0	0	0	0	0	0	0	0	0	0	0	0	0
ARHGEF10		0	0	0	0	0	0	0	0	0	0	0	0	0	0	0	0	0	0	0	0
ARHGEF3		0	0	0	0	0	0	0	0	0	0	0	0	0	0	0	0	0	0	0	0
ARNT2		0	0	0	0	0	0	0	0	0	0	0	0	0	0	0	0	0	0	0	0
ASB11		0	0	0	0	0	0	0	0	0	0	0	0	0	0	0	0	0	0	0	0
ASNSD1		0	0	0	0	0	0	0	0	0	0	0	0	0	0	0	0	0	0	0	0
ATIC		0	0	0	0	0	0	0	0	0	0	0	0	0	0	0	0	0	0	0	0
ATP10B		0	0	0	0	0	0	0	0	0	0	0	0	0	0	0	0	0	0	0	0
ATP11B		0	0	0	0	0	0	0	0	0	0	0	0	0	0	0	0	0	0	0	0
ATP6V1B1		0	0	0	0	0	0	0	0	0	0	0	0	0	0	0	0	0	0	0	0
AXIN2		0	0	0	0	0	0	0	0	0	0	0	0	0	0	0	0	0	0	0	0
B4GALT6		0	0	0	0	0	0	0	0	0	0	0	0	0	0	0	0	0	0	0	0
BACE2		0	0	0	0	0	0	0	0	0	0	0	0	0	0	0	0	0	0	0	0
BAIAP2L1		0	0	0	0	0	0	0	0	0	0	0	0	0	0	0	0	0	0	0	0
BAP1	Histone deubiquitinating enzyme	0	0	0	0	0	0	0	0	0	0	0	0	0	0	0	0	0	0	0	0
BCHE		0	0	0	0	0	0	0	0	0	0	0	0	0	0	0	0	0	0	0	0
BMPR1A		0	0	0	0	0	0	0	0	0	0	0	0	0	0	0	0	0	0	0	0
BRCA2		0	0	0	0	0	0	0	0	0	0	0	0	0	0	0	0	0	0	0	0
BRE		0	0	0	0	0	0	0	0	0	0	0	0	0	0	0	0	0	0	0	0
C11orf30		0	0	0	0	0	0	0	0	0	0	0	0	0	0	0	0	0	0	0	0
C14orf39		0	0	0	0	0	0	0	0	0	0	0	0	0	0	0	0	0	0	0	0
C15orf40		0	0	0	0	0	0	0	0	0	0	0	0	0	0	0	0	0	0	0	0
C15orf52		0	0	0	0	0	0	0	0	0	0	0	0	0	0	0	0	0	0	0	0
C19orf66		0	0	0	0	0	0	0	0	0	0	0	0	0	0	0	0	0	0	0	0
C5orf22		0	0	0	0	0	0	0	0	0	0	0	0	0	0	0	0	0	0	0	0
C6orf222		0	0	0	0	0	0	0	0	0	0	0	0	0	0	0	0	0	0	0	0
C6orf89		0	0	0	0	0	0	0	0	0	0	0	0	0	0	0	0	0	0	0	0
C9orf131		0	0	0	0	0	0	0	0	0	0	0	0	0	0	0	0	0	0	0	0
C9orf84		0	0	0	0	0	0	0	0	0	0	0	0	0	0	0	0	0	0	0	0
CAB39L		0	0	0	0	0	0	0	0	0	0	0	0	0	0	0	0	0	0	0	0
CACNG3		0	0	0	0	0	0	0	0	0	0	0	0	0	0	0	0	0	0	0	0
CAPRIN1		0	0	0	0	0	0	0	0	0	0	0	0	0	0	0	0	0	0	0	0
CASC1		0	0	0	0	0	0	0	0	0	0	0	0	0	0	0	0	0	0	0	0
CATSPER1		0	0	0	0	0	0	0	0	0	0	0	0	0	0	0	0	0	0	0	0
CBL		0	0	0	0	0	0	0	0	0	0	0	0	0	0	0	0	0	0	0	0
CCAR1		0	0	0	0	0	0	0	0	0	0	0	0	0	0	0	0	0	0	0	0
CCDC141		0	0	0	0	0	0	0	0	0	0	0	0	0	0	0	0	0	0	0	0
CDH1		0	0	0	0	0	0	0	0	0	0	0	0	0	0	0	0	0	0	0	0
CDH8		0	0	0	0	0	0	0	0	0	0	0	0	0	0	0	0	0	0	0	0
CDX2		0	0	0	0	0	0	0	0	0	0	0	0	0	0	0	0	0	0	0	0
CENPF		0	0	0	0	0	0	0	0	0	0	0	0	0	0	0	0	0	0	0	0
CHD1	Chromatin remodeler	0	0	0	0	0	0	0	0	0	0	0	0	0	0	0	0	0	0	0	0
CHEK2		0	0	0	0	0	0	0	0	0	0	0	0	0	0	0	0	0	0	0	0
CHRM2		0	0	0	0	0	0	0	0	0	0	0	0	0	0	0	0	0	0	0	0
CHRNA3		0	0	0	0	0	0	0	0	0	0	0	0	0	0	0	0	0	0	0	0
CHUK		0	0	0	0	0	0	0	0	0	0	0	0	0	0	0	0	0	0	0	0
CLDN10		0	0	0	0	0	0	0	0	0	0	0	0	0	0	0	0	0	0	0	0
CLEC4F		0	0	0	0	0	0	0	0	0	0	0	0	0	0	0	0	0	0	0	0
CLIP4		0	0	0	0	0	0	0	0	0	0	0	0	0	0	0	0	0	0	0	0
CLSPN		0	0	0	0	0	0	0	0	0	0	0	0	0	0	0	0	0	0	0	0
CRYGA		0	0	0	0	0	0	0	0	0	0	0	0	0	0	0	0	0	0	0	0
CSNK1D		0	0	0	0	0	0	0	0	0	0	0	0	0	0	0	0	0	0	0	0
CTCF	Chromatin binding factor	0	0	0	0	0	0	0	0	0	0	0	0	0	0	0	0	0	0	0	0
CTTN		0	0	0	0	0	0	0	0	0	0	0	0	0	0	0	0	0	0	0	0
CUL2		0	0	0	0	0	0	0	0	0	0	0	0	0	0	0	0	0	0	0	0
CWF19L2		0	0	0	0	0	0	0	0	0	0	0	0	0	0	0	0	0	0	0	0
CXorf38		0	0	0	0	0	0	0	0	0	0	0	0	0	0	0	0	0	0	0	0
CYLC1		0	0	0	0	0	0	0	0	0	0	0	0	0	0	0	0	0	0	0	0
CYLD		0	0	0	0	0	0	0	0	0	0	0	0	0	0	0	0	0	0	0	0
CYP1B1		0	0	0	0	0	0	0	0	0	0	0	0	0	0	0	0	0	0	0	0
CYP4A22		0	0	0	0	0	0	0	0	0	0	0	0	0	0	0	0	0	0	0	0
DBN1		0	0	0	0	0	0	0	0	0	0	0	0	0	0	0	0	0	0	0	0
DCAF12L2		0	0	0	0	0	0	0	0	0	0	0	0	0	0	0	0	0	0	0	0
DCBLD1		0	0	0	0	0	0	0	0	0	0	0	0	0	0	0	0	0	0	0	0
DCLK2		0	0	0	0	0	0	0	0	0	0	0	0	0	0	0	0	0	0	0	0
DDB1		0	0	0	0	0	0	0	0	0	0	0	0	0	0	0	0	0	0	0	0
DDX23		0	0	0	0	0	0	0	0	0	0	0	0	0	0	0	0	0	0	0	0
DDX26B		0	0	0	0	0	0	0	0	0	0	0	0	0	0	0	0	0	0	0	0
DDX43		0	0	0	0	0	0	0	0	0	0	0	0	0	0	0	0	0	0	0	0
DDX59		0	0	0	0	0	0	0	0	0	0	0	0	0	0	0	0	0	0	0	0
DENND4A		0	0	0	0	0	0	0	0	0	0	0	0	0	0	0	0	0	0	0	0
DGKH		0	0	0	0	0	0	0	0	0	0	0	0	0	0	0	0	0	0	0	0
DHRS7		0	0	0	0	0	0	0	0	0	0	0	0	0	0	0	0	0	0	0	0
DHX35		0	0	0	0	0	0	0	0	0	0	0	0	0	0	0	0	0	0	0	0
DIP2B		0	0	0	0	0	0	0	0	0	0	0	0	0	0	0	0	0	0	0	0
DKK2		0	0	0	0	0	0	0	0	0	0	0	0	0	0	0	0	0	0	0	0
DLL3		0	0	0	0	0	0	0	0	0	0	0	0	0	0	0	0	0	0	0	0
DMRTB1		0	0	0	0	0	0	0	0	0	0	0	0	0	0	0	0	0	0	0	0
DNAH12		0	0	0	0	0	0	0	0	0	0	0	0	0	0	0	0	0	0	0	0
DNAJC16		0	0	0	0	0	0	0	0	0	0	0	0	0	0	0	0	0	0	0	0
DSG1		0	0	0	0	0	0	0	0	0	0	0	0	0	0	0	0	0	0	0	0
DSG4		0	0	0	0	0	0	0	0	0	0	0	0	0	0	0	0	0	0	0	0
E2F5		0	0	0	0	0	0	0	0	0	0	0	0	0	0	0	0	0	0	0	0
E2F7		0	0	0	0	0	0	0	0	0	0	0	0	0	0	0	0	0	0	0	0
ECM2		0	0	0	0	0	0	0	0	0	0	0	0	0	0	0	0	0	0	0	0
ECT2		0	0	0	0	0	0	0	0	0	0	0	0	0	0	0	0	0	0	0	0
EEA1		0	0	0	0	0	0	0	0	0	0	0	0	0	0	0	0	0	0	0	0
EFEMP1		0	0	0	0	0	0	0	0	0	0	0	0	0	0	0	0	0	0	0	0
EFHC1		0	0	0	0	0	0	0	0	0	0	0	0	0	0	0	0	0	0	0	0
EFHC2		0	0	0	0	0	0	0	0	0	0	0	0	0	0	0	0	0	0	0	0
EFTUD2		0	0	0	0	0	0	0	0	0	0	0	0	0	0	0	0	0	0	0	0
EGFR		0	0	0	0	0	0	0	0	0	0	0	0	0	0	0	0	0	0	0	0
EGR1		0	0	0	0	0	0	0	0	0	0	0	0	0	0	0	0	0	0	0	0
EHBP1		0	0	0	0	0	0	0	0	0	0	0	0	0	0	0	0	0	0	0	0
EIF2B5		0	0	0	0	0	0	0	0	0	0	0	0	0	0	0	0	0	0	0	0
ELFN2		0	0	0	0	0	0	0	0	0	0	0	0	0	0	0	0	0	0	0	0
EML4		0	0	0	0	0	0	0	0	0	0	0	0	0	0	0	0	0	0	0	0
ENPP1		0	0	0	0	0	0	0	0	0	0	0	0	0	0	0	0	0	0	0	0
ENTPD4		0	0	0	0	0	0	0	0	0	0	0	0	0	0	0	0	0	0	0	0
EPC1		0	0	0	0	0	0	0	0	0	0	0	0	0	0	0	0	0	0	0	0
EPHA3		0	0	0	0	0	0	0	0	0	0	0	0	0	0	0	0	0	0	0	0
ERBB2IP		0	0	0	0	0	0	0	0	0	0	0	0	0	0	0	0	0	0	0	0
ERBB2		0	0	0	0	0	0	0	0	0	0	0	0	0	0	0	0	0	0	0	0
ERBB3		0	0	0	0	0	0	0	0	0	0	0	0	0	0	0	0	0	0	0	0
ERBB4		0	0	0	0	0	0	0	0	0	0	0	0	0	0	0	0	0	0	0	0
ERCC3		0	0	0	0	0	0	0	0	0	0	0	0	0	0	0	0	0	0	0	0
ESCO2		0	0	0	0	0	0	0	0	0	0	0	0	0	0	0	0	0	0	0	0
ETAA1		0	0	0	0	0	0	0	0	0	0	0	0	0	0	0	0	0	0	0	0
EXD2		0	0	0	0	0	0	0	0	0	0	0	0	0	0	0	0	0	0	0	0
EXOC4		0	0	0	0	0	0	0	0	0	0	0	0	0	0	0	0	0	0	0	0
EXPH5		0	0	0	0	0	0	0	0	0	0	0	0	0	0	0	0	0	0	0	0
EZH2	DNA methyltransferase	0	0	0	0	0	0	0	0	0	0	0	0	0	0	0	0	0	0	0	0
FAHD2B		0	0	0	0	0	0	0	0	0	0	0	0	0	0	0	0	0	0	0	0
FAM160B1		0	0	0	0	0	0	0	0	0	0	0	0	0	0	0	0	0	0	0	0
FAM9A		0	0	0	0	0	0	0	0	0	0	0	0	0	0	0	0	0	0	0	0
FAS		0	0	0	0	0	0	0	0	0	0	0	0	0	0	0	0	0	0	0	0
FER		0	0	0	0	0	0	0	0	0	0	0	0	0	0	0	0	0	0	0	0
FGFR1		0	0	0	0	0	0	0	0	0	0	0	0	0	0	0	0	0	0	0	0
FGFR2		0	0	0	0	0	0	0	0	0	0	0	0	0	0	0	0	0	0	0	0
FKBP9		0	0	0	0	0	0	0	0	0	0	0	0	0	0	0	0	0	0	0	0
FOXN3		0	0	0	0	0	0	0	0	0	0	0	0	0	0	0	0	0	0	0	0
FRMD6		0	0	0	0	0	0	0	0	0	0	0	0	0	0	0	0	0	0	0	0
FUBP3		0	0	0	0	0	0	0	0	0	0	0	0	0	0	0	0	0	0	0	0
FYN		0	0	0	0	0	0	0	0	0	0	0	0	0	0	0	0	0	0	0	0
GAB1		0	0	0	0	0	0	0	0	0	0	0	0	0	0	0	0	0	0	0	0
GABRA6		0	0	0	0	0	0	0	0	0	0	0	0	0	0	0	0	0	0	0	0
GAD2		0	0	0	0	0	0	0	0	0	0	0	0	0	0	0	0	0	0	0	0
GATA3		0	0	0	0	0	0	0	0	0	0	0	0	0	0	0	0	0	0	0	0
GCNT2		0	0	0	0	0	0	0	0	0	0	0	0	0	0	0	0	0	0	0	0
GLI1		0	0	0	0	0	0	0	0	0	0	0	0	0	0	0	0	0	0	0	0
GMPS		0	0	0	0	0	0	0	0	0	0	0	0	0	0	0	0	0	0	0	0
GNPAT		0	0	0	0	0	0	0	0	0	0	0	0	0	0	0	0	0	0	0	0
GPR115		0	0	0	0	0	0	0	0	0	0	0	0	0	0	0	0	0	0	0	0
GPR126		0	0	0	0	0	0	0	0	0	0	0	0	0	0	0	0	0	0	0	0
GPR22		0	0	0	0	0	0	0	0	0	0	0	0	0	0	0	0	0	0	0	0
GPR75		0	0	0	0	0	0	0	0	0	0	0	0	0	0	0	0	0	0	0	0
GPR87		0	0	0	0	0	0	0	0	0	0	0	0	0	0	0	0	0	0	0	0
GRM8		0	0	0	0	0	0	0	0	0	0	0	0	0	0	0	0	0	0	0	0
GTF3C3		0	0	0	0	0	0	0	0	0	0	0	0	0	0	0	0	0	0	0	0
HDAC5	Histone deacetylase	0	0	0	0	0	0	0	0	0	0	0	0	0	0	0	0	0	0	0	0
HERC5		0	0	0	0	0	0	0	0	0	0	0	0	0	0	0	0	0	0	0	0
HFE2		0	0	0	0	0	0	0	0	0	0	0	0	0	0	0	0	0	0	0	0
HGS		0	0	0	0	0	0	0	0	0	0	0	0	0	0	0	0	0	0	0	0
HIST1H1C	A member of histone 1 family	0	0	0	0	0	0	0	0	0	0	0	0	0	0	0	0	0	0	0	0
HIST1H1E	A member of histone 1 family	0	0	0	0	0	0	0	0	0	0	0	0	0	0	0	0	0	0	0	0
HIST1H1T		0	0	0	0	0	0	0	0	0	0	0	0	0	0	0	0	0	0	0	0
HPS3		0	0	0	0	0	0	0	0	0	0	0	0	0	0	0	0	0	0	0	0
ICOSLG		0	0	0	0	0	0	0	0	0	0	0	0	0	0	0	0	0	0	0	0
IDH1	Mutant form blocks TET-demethylation	0	0	0	0	0	0	0	0	0	0	0	0	0	0	0	0	0	0	0	0
IFIT2		0	0	0	0	0	0	0	0	0	0	0	0	0	0	0	0	0	0	0	0
IFITM3		0	0	0	0	0	0	0	0	0	0	0	0	0	0	0	0	0	0	0	0
IKZF4		0	0	0	0	0	0	0	0	0	0	0	0	0	0	0	0	0	0	0	0
IL13RA2		0	0	0	0	0	0	0	0	0	0	0	0	0	0	0	0	0	0	0	0
IL1RAPL1		0	0	0	0	0	0	0	0	0	0	0	0	0	0	0	0	0	0	0	0
IL2RG		0	0	0	0	0	0	0	0	0	0	0	0	0	0	0	0	0	0	0	0
INSRR		0	0	0	0	0	0	0	0	0	0	0	0	0	0	0	0	0	0	0	0
INTS4		0	0	0	0	0	0	0	0	0	0	0	0	0	0	0	0	0	0	0	0
IQGAP2		0	0	0	0	0	0	0	0	0	0	0	0	0	0	0	0	0	0	0	0
ITGAV		0	0	0	0	0	0	0	0	0	0	0	0	0	0	0	0	0	0	0	0
IVL		0	0	0	0	0	0	0	0	0	0	0	0	0	0	0	0	0	0	0	0
JAK2		0	0	0	0	0	0	0	0	0	0	0	0	0	0	0	0	0	0	0	0
JMJD1C		0	0	0	0	0	0	0	0	0	0	0	0	0	0	0	0	0	0	0	0
KBTBD4		0	0	0	0	0	0	0	0	0	0	0	0	0	0	0	0	0	0	0	0
KCNG4		0	0	0	0	0	0	0	0	0	0	0	0	0	0	0	0	0	0	0	0
KCTD9		0	0	0	0	0	0	0	0	0	0	0	0	0	0	0	0	0	0	0	0
KDM3B	Histone demethylase	0	0	0	0	0	0	0	0	0	0	0	0	0	0	0	0	0	0	0	0
KDM5B	Histone demethylase	0	0	0	0	0	0	0	0	0	0	0	0	0	0	0	0	0	0	0	0
KDM5C	Histone demethylase	0	0	0	0	0	0	0	0	0	0	0	0	0	0	0	0	0	0	0	0
KDM6A	Histone demethylase	0	0	0	0	0	0	0	0	0	0	0	0	0	0	0	0	0	0	0	0
KIAA1586		0	0	0	0	0	0	0	0	0	0	0	0	0	0	0	0	0	0	0	0
KIFAP3		0	0	0	0	0	0	0	0	0	0	0	0	0	0	0	0	0	0	0	0
KLC4		0	0	0	0	0	0	0	0	0	0	0	0	0	0	0	0	0	0	0	0
KLHL10		0	0	0	0	0	0	0	0	0	0	0	0	0	0	0	0	0	0	0	0
KLK10		0	0	0	0	0	0	0	0	0	0	0	0	0	0	0	0	0	0	0	0
KLKB1		0	0	0	0	0	0	0	0	0	0	0	0	0	0	0	0	0	0	0	0
KRT14		0	0	0	0	0	0	0	0	0	0	0	0	0	0	0	0	0	0	0	0
KRT19		0	0	0	0	0	0	0	0	0	0	0	0	0	0	0	0	0	0	0	0
KRT2		0	0	0	0	0	0	0	0	0	0	0	0	0	0	0	0	0	0	0	0
KTN1		0	0	0	0	0	0	0	0	0	0	0	0	0	0	0	0	0	0	0	0
L1TD1		0	0	0	0	0	0	0	0	0	0	0	0	0	0	0	0	0	0	0	0
LAMC1		0	0	0	0	0	0	0	0	0	0	0	0	0	0	0	0	0	0	0	0
LATS1		0	0	0	0	0	0	0	0	0	0	0	0	0	0	0	0	0	0	0	0
LEO1		0	0	0	0	0	0	0	0	0	0	0	0	0	0	0	0	0	0	0	0
LEPRE1		0	0	0	0	0	0	0	0	0	0	0	0	0	0	0	0	0	0	0	0
LHCGR		0	0	0	0	0	0	0	0	0	0	0	0	0	0	0	0	0	0	0	0
LIG1		0	0	0	0	0	0	0	0	0	0	0	0	0	0	0	0	0	0	0	0
LMOD1		0	0	0	0	0	0	0	0	0	0	0	0	0	0	0	0	0	0	0	0
LNPEP		0	0	0	0	0	0	0	0	0	0	0	0	0	0	0	0	0	0	0	0
LRRC23		0	0	0	0	0	0	0	0	0	0	0	0	0	0	0	0	0	0	0	0
MACC1		0	0	0	0	0	0	0	0	0	0	0	0	0	0	0	0	0	0	0	0
MAGEB2		0	0	0	0	0	0	0	0	0	0	0	0	0	0	0	0	0	0	0	0
MAGEC1		0	0	0	0	0	0	0	0	0	0	0	0	0	0	0	0	0	0	0	0
MANBA		0	0	0	0	0	0	0	0	0	0	0	0	0	0	0	0	0	0	0	0
MAP9		0	0	0	0	0	0	0	0	0	0	0	0	0	0	0	0	0	0	0	0
MAPK6		0	0	0	0	0	0	0	0	0	0	0	0	0	0	0	0	0	0	0	0
MARK1		0	0	0	0	0	0	0	0	0	0	0	0	0	0	0	0	0	0	0	0
MARVELD2		0	0	0	0	0	0	0	0	0	0	0	0	0	0	0	0	0	0	0	0
MCCC1		0	0	0	0	0	0	0	0	0	0	0	0	0	0	0	0	0	0	0	0
MEN1	Part of histone methyltransferase complex	0	0	0	0	0	0	0	0	0	0	0	0	0	0	0	0	0	0	0	0
MEPE		0	0	0	0	0	0	0	0	0	0	0	0	0	0	0	0	0	0	0	0
MET		0	0	0	0	0	0	0	0	0	0	0	0	0	0	0	0	0	0	0	0
MFN1		0	0	0	0	0	0	0	0	0	0	0	0	0	0	0	0	0	0	0	0
MIER1		0	0	0	0	0	0	0	0	0	0	0	0	0	0	0	0	0	0	0	0
MKL2		0	0	0	0	0	0	0	0	0	0	0	0	0	0	0	0	0	0	0	0
MLH1		0	0	0	0	0	0	0	0	0	0	0	0	0	0	0	0	0	0	0	0
MMP13		0	0	0	0	0	0	0	0	0	0	0	0	0	0	0	0	0	0	0	0
MMP8		0	0	0	0	0	0	0	0	0	0	0	0	0	0	0	0	0	0	0	0
MOV10L1		0	0	0	0	0	0	0	0	0	0	0	0	0	0	0	0	0	0	0	0
MOV10		0	0	0	0	0	0	0	0	0	0	0	0	0	0	0	0	0	0	0	0
MPHOSPH10		0	0	0	0	0	0	0	0	0	0	0	0	0	0	0	0	0	0	0	0
MPO		0	0	0	0	0	0	0	0	0	0	0	0	0	0	0	0	0	0	0	0
MRE11A		0	0	0	0	0	0	0	0	0	0	0	0	0	0	0	0	0	0	0	0
MRPS5		0	0	0	0	0	0	0	0	0	0	0	0	0	0	0	0	0	0	0	0
MSH2		0	0	0	0	0	0	0	0	0	0	0	0	0	0	0	0	0	0	0	0
MSH6		0	0	0	0	0	0	0	0	0	0	0	0	0	0	0	0	0	0	0	0
MSRB3		0	0	0	0	0	0	0	0	0	0	0	0	0	0	0	0	0	0	0	0
MTDH		0	0	0	0	0	0	0	0	0	0	0	0	0	0	0	0	0	0	0	0
MUC4		0	0	0	0	0	0	0	0	0	0	0	0	0	0	0	0	0	0	0	0
MYEOV		0	0	0	0	0	0	0	0	0	0	0	0	0	0	0	0	0	0	0	0
MYH15		0	0	0	0	0	0	0	0	0	0	0	0	0	0	0	0	0	0	0	0
MYH3		0	0	0	0	0	0	0	0	0	0	0	0	0	0	0	0	0	0	0	0
MYL1		0	0	0	0	0	0	0	0	0	0	0	0	0	0	0	0	0	0	0	0
MYO3B		0	0	0	0	0	0	0	0	0	0	0	0	0	0	0	0	0	0	0	0
NBPF7		0	0	0	0	0	0	0	0	0	0	0	0	0	0	0	0	0	0	0	0
NCAPD2		0	0	0	0	0	0	0	0	0	0	0	0	0	0	0	0	0	0	0	0
NCF2		0	0	0	0	0	0	0	0	0	0	0	0	0	0	0	0	0	0	0	0
NCOA7		0	0	0	0	0	0	0	0	0	0	0	0	0	0	0	0	0	0	0	0
NEFH		0	0	0	0	0	0	0	0	0	0	0	0	0	0	0	0	0	0	0	0
NEK1		0	0	0	0	0	0	0	0	0	0	0	0	0	0	0	0	0	0	0	0
NEXN		0	0	0	0	0	0	0	0	0	0	0	0	0	0	0	0	0	0	0	0
NF2		0	0	0	0	0	0	0	0	0	0	0	0	0	0	0	0	0	0	0	0
NFATC3		0	0	0	0	0	0	0	0	0	0	0	0	0	0	0	0	0	0	0	0
NGEF		0	0	0	0	0	0	0	0	0	0	0	0	0	0	0	0	0	0	0	0
NLK		0	0	0	0	0	0	0	0	0	0	0	0	0	0	0	0	0	0	0	0
NLRC4		0	0	0	0	0	0	0	0	0	0	0	0	0	0	0	0	0	0	0	0
NOL9		0	0	0	0	0	0	0	0	0	0	0	0	0	0	0	0	0	0	0	0
NONO		0	0	0	0	0	0	0	0	0	0	0	0	0	0	0	0	0	0	0	0
NOVA1		0	0	0	0	0	0	0	0	0	0	0	0	0	0	0	0	0	0	0	0
NOX5		0	0	0	0	0	0	0	0	0	0	0	0	0	0	0	0	0	0	0	0
NR1H3		0	0	0	0	0	0	0	0	0	0	0	0	0	0	0	0	0	0	0	0
NRAS		0	0	0	0	0	0	0	0	0	0	0	0	0	0	0	0	0	0	0	0
NRK		0	0	0	0	0	0	0	0	0	0	0	0	0	0	0	0	0	0	0	0
NT5DC3		0	0	0	0	0	0	0	0	0	0	0	0	0	0	0	0	0	0	0	0
NTAN1		0	0	0	0	0	0	0	0	0	0	0	0	0	0	0	0	0	0	0	0
NTRK3		0	0	0	0	0	0	0	0	0	0	0	0	0	0	0	0	0	0	0	0
NUP188		0	0	0	0	0	0	0	0	0	0	0	0	0	0	0	0	0	0	0	0
NUP54		0	0	0	0	0	0	0	0	0	0	0	0	0	0	0	0	0	0	0	0
OR10J1		0	0	0	0	0	0	0	0	0	0	0	0	0	0	0	0	0	0	0	0
OR1I1		0	0	0	0	0	0	0	0	0	0	0	0	0	0	0	0	0	0	0	0
OR2A5		0	0	0	0	0	0	0	0	0	0	0	0	0	0	0	0	0	0	0	0
OR2M3		0	0	0	0	0	0	0	0	0	0	0	0	0	0	0	0	0	0	0	0
OR2T33		0	0	0	0	0	0	0	0	0	0	0	0	0	0	0	0	0	0	0	0
OR2Y1		0	0	0	0	0	0	0	0	0	0	0	0	0	0	0	0	0	0	0	0
OR4C15		0	0	0	0	0	0	0	0	0	0	0	0	0	0	0	0	0	0	0	0
OR4D10		0	0	0	0	0	0	0	0	0	0	0	0	0	0	0	0	0	0	0	0
OR51E1		0	0	0	0	0	0	0	0	0	0	0	0	0	0	0	0	0	0	0	0
OR6C75		0	0	0	0	0	0	0	0	0	0	0	0	0	0	0	0	0	0	0	0
OSBPL11		0	0	0	0	0	0	0	0	0	0	0	0	0	0	0	0	0	0	0	0
OSBPL2		0	0	0	0	0	0	0	0	0	0	0	0	0	0	0	0	0	0	0	0
OTX2		0	0	0	0	0	0	0	0	0	0	0	0	0	0	0	0	0	0	0	0
OVCH1		0	0	0	0	0	0	0	0	0	0	0	0	0	0	0	0	0	0	0	0
OVGP1		0	0	0	0	0	0	0	0	0	0	0	0	0	0	0	0	0	0	0	0
P2RY13		0	0	0	0	0	0	0	0	0	0	0	0	0	0	0	0	0	0	0	0
PALB2		0	0	0	0	0	0	0	0	0	0	0	0	0	0	0	0	0	0	0	0
PALLD		0	0	0	0	0	0	0	0	0	0	0	0	0	0	0	0	0	0	0	0
PANK1		0	0	0	0	0	0	0	0	0	0	0	0	0	0	0	0	0	0	0	0
PARP12		0	0	0	0	0	0	0	0	0	0	0	0	0	0	0	0	0	0	0	0
PARP1		0	0	0	0	0	0	0	0	0	0	0	0	0	0	0	0	0	0	0	0
PAX6		0	0	0	0	0	0	0	0	0	0	0	0	0	0	0	0	0	0	0	0
PAXIP1		0	0	0	0	0	0	0	0	0	0	0	0	0	0	0	0	0	0	0	0
PCBP1		0	0	0	0	0	0	0	0	0	0	0	0	0	0	0	0	0	0	0	0
PCDH19		0	0	0	0	0	0	0	0	0	0	0	0	0	0	0	0	0	0	0	0
PCSK5		0	0	0	0	0	0	0	0	0	0	0	0	0	0	0	0	0	0	0	0
PDGFRA		0	0	0	0	0	0	0	0	0	0	0	0	0	0	0	0	0	0	0	0
PDP2		0	0	0	0	0	0	0	0	0	0	0	0	0	0	0	0	0	0	0	0
PER3		0	0	0	0	0	0	0	0	0	0	0	0	0	0	0	0	0	0	0	0
PHF1	Part of histone methyltransferase complex	0	0	0	0	0	0	0	0	0	0	0	0	0	0	0	0	0	0	0	0
PHF21A	Part of histone deacetylase complex	0	0	0	0	0	0	0	0	0	0	0	0	0	0	0	0	0	0	0	0
PI4K2B		0	0	0	0	0	0	0	0	0	0	0	0	0	0	0	0	0	0	0	0
PIK3C2A		0	0	0	0	0	0	0	0	0	0	0	0	0	0	0	0	0	0	0	0
PIK3C2G		0	0	0	0	0	0	0	0	0	0	0	0	0	0	0	0	0	0	0	0
PIK3R1		0	0	0	0	0	0	0	0	0	0	0	0	0	0	0	0	0	0	0	0
PIK3R4		0	0	0	0	0	0	0	0	0	0	0	0	0	0	0	0	0	0	0	0
PLA2G4E		0	0	0	0	0	0	0	0	0	0	0	0	0	0	0	0	0	0	0	0
PLAGL2		0	0	0	0	0	0	0	0	0	0	0	0	0	0	0	0	0	0	0	0
PLCH2		0	0	0	0	0	0	0	0	0	0	0	0	0	0	0	0	0	0	0	0
PLEK		0	0	0	0	0	0	0	0	0	0	0	0	0	0	0	0	0	0	0	0
PNPLA8		0	0	0	0	0	0	0	0	0	0	0	0	0	0	0	0	0	0	0	0
POLD3		0	0	0	0	0	0	0	0	0	0	0	0	0	0	0	0	0	0	0	0
POLM		0	0	0	0	0	0	0	0	0	0	0	0	0	0	0	0	0	0	0	0
POMGNT1		0	0	0	0	0	0	0	0	0	0	0	0	0	0	0	0	0	0	0	0
PPARGC1A		0	0	0	0	0	0	0	0	0	0	0	0	0	0	0	0	0	0	0	0
PPIG		0	0	0	0	0	0	0	0	0	0	0	0	0	0	0	0	0	0	0	0
PPP1R12A		0	0	0	0	0	0	0	0	0	0	0	0	0	0	0	0	0	0	0	0
PPP1R12B		0	0	0	0	0	0	0	0	0	0	0	0	0	0	0	0	0	0	0	0
PPP1R3A		0	0	0	0	0	0	0	0	0	0	0	0	0	0	0	0	0	0	0	0
PPP2R1A		0	0	0	0	0	0	0	0	0	0	0	0	0	0	0	0	0	0	0	0
PRAMEF12		0	0	0	0	0	0	0	0	0	0	0	0	0	0	0	0	0	0	0	0
PRDM1	Histone methyltransferase	0	0	0	0	0	0	0	0	0	0	0	0	0	0	0	0	0	0	0	0
PRKAA2		0	0	0	0	0	0	0	0	0	0	0	0	0	0	0	0	0	0	0	0
PRKCH		0	0	0	0	0	0	0	0	0	0	0	0	0	0	0	0	0	0	0	0
PRKCI		0	0	0	0	0	0	0	0	0	0	0	0	0	0	0	0	0	0	0	0
PRRT2		0	0	0	0	0	0	0	0	0	0	0	0	0	0	0	0	0	0	0	0
PSD3		0	0	0	0	0	0	0	0	0	0	0	0	0	0	0	0	0	0	0	0
PTPN11		0	0	0	0	0	0	0	0	0	0	0	0	0	0	0	0	0	0	0	0
PTPN12		0	0	0	0	0	0	0	0	0	0	0	0	0	0	0	0	0	0	0	0
PTPN3		0	0	0	0	0	0	0	0	0	0	0	0	0	0	0	0	0	0	0	0
PTPRC		0	0	0	0	0	0	0	0	0	0	0	0	0	0	0	0	0	0	0	0
PTPRD		0	0	0	0	0	0	0	0	0	0	0	0	0	0	0	0	0	0	0	0
PTPRK		0	0	0	0	0	0	0	0	0	0	0	0	0	0	0	0	0	0	0	0
RAB40C		0	0	0	0	0	0	0	0	0	0	0	0	0	0	0	0	0	0	0	0
RAD51AP2		0	0	0	0	0	0	0	0	0	0	0	0	0	0	0	0	0	0	0	0
RAF1		0	0	0	0	0	0	0	0	0	0	0	0	0	0	0	0	0	0	0	0
RASA2		0	0	0	0	0	0	0	0	0	0	0	0	0	0	0	0	0	0	0	0
RB1		0	0	0	0	0	0	0	0	0	0	0	0	0	0	0	0	0	0	0	0
RBAK		0	0	0	0	0	0	0	0	0	0	0	0	0	0	0	0	0	0	0	0
RBBP7		0	0	0	0	0	0	0	0	0	0	0	0	0	0	0	0	0	0	0	0
RBM12		0	0	0	0	0	0	0	0	0	0	0	0	0	0	0	0	0	0	0	0
RBM19		0	0	0	0	0	0	0	0	0	0	0	0	0	0	0	0	0	0	0	0
RBM44		0	0	0	0	0	0	0	0	0	0	0	0	0	0	0	0	0	0	0	0
RBMX		0	0	0	0	0	0	0	0	0	0	0	0	0	0	0	0	0	0	0	0
RC3H2		0	0	0	0	0	0	0	0	0	0	0	0	0	0	0	0	0	0	0	0
RCSD1		0	0	0	0	0	0	0	0	0	0	0	0	0	0	0	0	0	0	0	0
RGS22		0	0	0	0	0	0	0	0	0	0	0	0	0	0	0	0	0	0	0	0
RING1	Monoubiquitination of Lys-119 of histone H2A	0	0	0	0	0	0	0	0	0	0	0	0	0	0	0	0	0	0	0	0
RNF111		0	0	0	0	0	0	0	0	0	0	0	0	0	0	0	0	0	0	0	0
RNF128		0	0	0	0	0	0	0	0	0	0	0	0	0	0	0	0	0	0	0	0
RPGRIP1L		0	0	0	0	0	0	0	0	0	0	0	0	0	0	0	0	0	0	0	0
RTN4		0	0	0	0	0	0	0	0	0	0	0	0	0	0	0	0	0	0	0	0
RUFY1		0	0	0	0	0	0	0	0	0	0	0	0	0	0	0	0	0	0	0	0
SAMD9L		0	0	0	0	0	0	0	0	0	0	0	0	0	0	0	0	0	0	0	0
SATB1		0	0	0	0	0	0	0	0	0	0	0	0	0	0	0	0	0	0	0	0
SCAI		0	0	0	0	0	0	0	0	0	0	0	0	0	0	0	0	0	0	0	0
SCLT1		0	0	0	0	0	0	0	0	0	0	0	0	0	0	0	0	0	0	0	0
SCLY		0	0	0	0	0	0	0	0	0	0	0	0	0	0	0	0	0	0	0	0
SCN4A		0	0	0	0	0	0	0	0	0	0	0	0	0	0	0	0	0	0	0	0
SELPLG		0	0	0	0	0	0	0	0	0	0	0	0	0	0	0	0	0	0	0	0
SENP6		0	0	0	0	0	0	0	0	0	0	0	0	0	0	0	0	0	0	0	0
SETD2	Histone methyltransferase	0	0	0	0	0	0	0	0	0	0	0	0	0	0	0	0	0	0	0	0
SF3B2		0	0	0	0	0	0	0	0	0	0	0	0	0	0	0	0	0	0	0	0
SGK3		0	0	0	0	0	0	0	0	0	0	0	0	0	0	0	0	0	0	0	0
SKIV2L		0	0	0	0	0	0	0	0	0	0	0	0	0	0	0	0	0	0	0	0
SLC11A2		0	0	0	0	0	0	0	0	0	0	0	0	0	0	0	0	0	0	0	0
SLC24A2		0	0	0	0	0	0	0	0	0	0	0	0	0	0	0	0	0	0	0	0
SLC25A13		0	0	0	0	0	0	0	0	0	0	0	0	0	0	0	0	0	0	0	0
SLC26A8		0	0	0	0	0	0	0	0	0	0	0	0	0	0	0	0	0	0	0	0
SLC2A3		0	0	0	0	0	0	0	0	0	0	0	0	0	0	0	0	0	0	0	0
SLC4A10		0	0	0	0	0	0	0	0	0	0	0	0	0	0	0	0	0	0	0	0
SLC7A10		0	0	0	0	0	0	0	0	0	0	0	0	0	0	0	0	0	0	0	0
SLC9A9		0	0	0	0	0	0	0	0	0	0	0	0	0	0	0	0	0	0	0	0
SLK		0	0	0	0	0	0	0	0	0	0	0	0	0	0	0	0	0	0	0	0
SMAD2		0	0	0	0	0	0	0	0	0	0	0	0	0	0	0	0	0	0	0	0
SMARCA1	Chromatin remodeler	0	0	0	0	0	0	0	0	0	0	0	0	0	0	0	0	0	0	0	0
SMC2		0	0	0	0	0	0	0	0	0	0	0	0	0	0	0	0	0	0	0	0
SMG1		0	0	0	0	0	0	0	0	0	0	0	0	0	0	0	0	0	0	0	0
SNX2		0	0	0	0	0	0	0	0	0	0	0	0	0	0	0	0	0	0	0	0
SOX7		0	0	0	0	0	0	0	0	0	0	0	0	0	0	0	0	0	0	0	0
SP110		0	0	0	0	0	0	0	0	0	0	0	0	0	0	0	0	0	0	0	0
STAU2		0	0	0	0	0	0	0	0	0	0	0	0	0	0	0	0	0	0	0	0
STK36		0	0	0	0	0	0	0	0	0	0	0	0	0	0	0	0	0	0	0	0
STRADB		0	0	0	0	0	0	0	0	0	0	0	0	0	0	0	0	0	0	0	0
SYNCRIP		0	0	0	0	0	0	0	0	0	0	0	0	0	0	0	0	0	0	0	0
SYNRG		0	0	0	0	0	0	0	0	0	0	0	0	0	0	0	0	0	0	0	0
SYT1		0	0	0	0	0	0	0	0	0	0	0	0	0	0	0	0	0	0	0	0
TAF1		0	0	0	0	0	0	0	0	0	0	0	0	0	0	0	0	0	0	0	0
TAF7L		0	0	0	0	0	0	0	0	0	0	0	0	0	0	0	0	0	0	0	0
TAOK3		0	0	0	0	0	0	0	0	0	0	0	0	0	0	0	0	0	0	0	0
TBC1D10C		0	0	0	0	0	0	0	0	0	0	0	0	0	0	0	0	0	0	0	0
TBL1XR1		0	0	0	0	0	0	0	0	0	0	0	0	0	0	0	0	0	0	0	0
TCF7L2		0	0	0	0	0	0	0	0	0	0	0	0	0	0	0	0	0	0	0	0
TDRD7		0	0	0	0	0	0	0	0	0	0	0	0	0	0	0	0	0	0	0	0
TFE3		0	0	0	0	0	0	0	0	0	0	0	0	0	0	0	0	0	0	0	0
TGFBR1		0	0	0	0	0	0	0	0	0	0	0	0	0	0	0	0	0	0	0	0
TGFBR2		0	0	0	0	0	0	0	0	0	0	0	0	0	0	0	0	0	0	0	0
THOC5		0	0	0	0	0	0	0	0	0	0	0	0	0	0	0	0	0	0	0	0
THRAP3		0	0	0	0	0	0	0	0	0	0	0	0	0	0	0	0	0	0	0	0
THUMPD3		0	0	0	0	0	0	0	0	0	0	0	0	0	0	0	0	0	0	0	0
TM9SF2		0	0	0	0	0	0	0	0	0	0	0	0	0	0	0	0	0	0	0	0
TMEM169		0	0	0	0	0	0	0	0	0	0	0	0	0	0	0	0	0	0	0	0
TMTC4		0	0	0	0	0	0	0	0	0	0	0	0	0	0	0	0	0	0	0	0
TNFAIP3		0	0	0	0	0	0	0	0	0	0	0	0	0	0	0	0	0	0	0	0
TNPO1		0	0	0	0	0	0	0	0	0	0	0	0	0	0	0	0	0	0	0	0
TNRC6C		0	0	0	0	0	0	0	0	0	0	0	0	0	0	0	0	0	0	0	0
TRIM32		0	0	0	0	0	0	0	0	0	0	0	0	0	0	0	0	0	0	0	0
TRIM46		0	0	0	0	0	0	0	0	0	0	0	0	0	0	0	0	0	0	0	0
TRIM54		0	0	0	0	0	0	0	0	0	0	0	0	0	0	0	0	0	0	0	0
TRIP11		0	0	0	0	0	0	0	0	0	0	0	0	0	0	0	0	0	0	0	0
TRPM7		0	0	0	0	0	0	0	0	0	0	0	0	0	0	0	0	0	0	0	0
TSHR		0	0	0	0	0	0	0	0	0	0	0	0	0	0	0	0	0	0	0	0
TSHZ1		0	0	0	0	0	0	0	0	0	0	0	0	0	0	0	0	0	0	0	0
TUBE1		0	0	0	0	0	0	0	0	0	0	0	0	0	0	0	0	0	0	0	0
TUT1		0	0	0	0	0	0	0	0	0	0	0	0	0	0	0	0	0	0	0	0
UBA3		0	0	0	0	0	0	0	0	0	0	0	0	0	0	0	0	0	0	0	0
UBR2		0	0	0	0	0	0	0	0	0	0	0	0	0	0	0	0	0	0	0	0
UGT1A7		0	0	0	0	0	0	0	0	0	0	0	0	0	0	0	0	0	0	0	0
UIMC1		0	0	0	0	0	0	0	0	0	0	0	0	0	0	0	0	0	0	0	0
ULK1		0	0	0	0	0	0	0	0	0	0	0	0	0	0	0	0	0	0	0	0
USP24		0	0	0	0	0	0	0	0	0	0	0	0	0	0	0	0	0	0	0	0
USP25		0	0	0	0	0	0	0	0	0	0	0	0	0	0	0	0	0	0	0	0
USP26		0	0	0	0	0	0	0	0	0	0	0	0	0	0	0	0	0	0	0	0
USP29		0	0	0	0	0	0	0	0	0	0	0	0	0	0	0	0	0	0	0	0
VAV2		0	0	0	0	0	0	0	0	0	0	0	0	0	0	0	0	0	0	0	0
VAV3		0	0	0	0	0	0	0	0	0	0	0	0	0	0	0	0	0	0	0	0
WDR5		0	0	0	0	0	0	0	0	0	0	0	0	0	0	0	0	0	0	0	0
WDR65		0	0	0	0	0	0	0	0	0	0	0	0	0	0	0	0	0	0	0	0
WDR78		0	0	0	0	0	0	0	0	0	0	0	0	0	0	0	0	0	0	0	0
WNK1		0	0	0	0	0	0	0	0	0	0	0	0	0	0	0	0	0	0	0	0
WNK3		0	0	0	0	0	0	0	0	0	0	0	0	0	0	0	0	0	0	0	0
WNT16		0	0	0	0	0	0	0	0	0	0	0	0	0	0	0	0	0	0	0	0
WT1		0	0	0	0	0	0	0	0	0	0	0	0	0	0	0	0	0	0	0	0
XYLT2		0	0	0	0	0	0	0	0	0	0	0	0	0	0	0	0	0	0	0	0
ZBTB33	Recruit the N-CoR repressor complex to promote histone deacetylation	0	0	0	0	0	0	0	0	0	0	0	0	0	0	0	0	0	0	0	0
ZBTB7C		0	0	0	0	0	0	0	0	0	0	0	0	0	0	0	0	0	0	0	0
ZC3H12C		0	0	0	0	0	0	0	0	0	0	0	0	0	0	0	0	0	0	0	0
ZC3H13		0	0	0	0	0	0	0	0	0	0	0	0	0	0	0	0	0	0	0	0
ZCCHC6		0	0	0	0	0	0	0	0	0	0	0	0	0	0	0	0	0	0	0	0
ZDHHC7		0	0	0	0	0	0	0	0	0	0	0	0	0	0	0	0	0	0	0	0
ZFC3H1		0	0	0	0	0	0	0	0	0	0	0	0	0	0	0	0	0	0	0	0
ZFP36L2		0	0	0	0	0	0	0	0	0	0	0	0	0	0	0	0	0	0	0	0
ZFX		0	0	0	0	0	0	0	0	0	0	0	0	0	0	0	0	0	0	0	0
ZFYVE16		0	0	0	0	0	0	0	0	0	0	0	0	0	0	0	0	0	0	0	0
ZHX1		0	0	0	0	0	0	0	0	0	0	0	0	0	0	0	0	0	0	0	0
ZKSCAN2		0	0	0	0	0	0	0	0	0	0	0	0	0	0	0	0	0	0	0	0
ZNF180		0	0	0	0	0	0	0	0	0	0	0	0	0	0	0	0	0	0	0	0
ZNF189		0	0	0	0	0	0	0	0	0	0	0	0	0	0	0	0	0	0	0	0
ZNF334		0	0	0	0	0	0	0	0	0	0	0	0	0	0	0	0	0	0	0	0
ZNF438		0	0	0	0	0	0	0	0	0	0	0	0	0	0	0	0	0	0	0	0
ZNF443		0	0	0	0	0	0	0	0	0	0	0	0	0	0	0	0	0	0	0	0
ZNF518B		0	0	0	0	0	0	0	0	0	0	0	0	0	0	0	0	0	0	0	0
ZNF583		0	0	0	0	0	0	0	0	0	0	0	0	0	0	0	0	0	0	0	0
ZNF619		0	0	0	0	0	0	0	0	0	0	0	0	0	0	0	0	0	0	0	0
ZNF721		0	0	0	0	0	0	0	0	0	0	0	0	0	0	0	0	0	0	0	0
ZNF789		0	0	0	0	0	0	0	0	0	0	0	0	0	0	0	0	0	0	0	0
ZNF83		0	0	0	0	0	0	0	0	0	0	0	0	0	0	0	0	0	0	0	0
ZSWIM3		0	0	0	0	0	0	0	0	0	0	0	0	0	0	0	0	0	0	0	0

## Sheet: CRAD
Counts for driver gene–methylation probe associations for 18 cancer types (q<0.05; Wilcoxon rank-sum test), stratified by CpG subset [methylome (all probes), CpG island probes, shores and shelves probes, and open sea probes] as well as hypo- or hypermethylated status (+: positive associations, -: negative associations); epigenetic modifying enzymes are annotated.
Colorectal adenocarcinoma (CRAD)
	Epigenetic function	Methylome		CpG Island		Hyper CpG Island		Hypo CpG Island		Shores & Shelves		Hyper Shores & Shelves		Hypo Shores & Shelves		Open sea		Hyper Open sea		Hypo Open sea
		+	-	+	-	+	-	+	-	+	-	+	-	+	-	+	-	+	-	+	-
MACF1		32510	2911	17922	602	2436	353	5130	19	9331	1042	1185	324	3840	172	5257	1267	420	367	2991	206
BRAF		26069	1738	11944	221	4152	133	2275	27	8419	644	1813	198	3286	173	5706	873	578	209	3376	294
RNF43		23993	2282	11091	336	2241	185	2736	40	7322	832	1035	214	3222	249	5580	1114	391	216	3630	446
UBR4		16471	2823	7531	376	1784	200	1738	47	5919	989	862	277	2464	274	3021	1458	228	311	1809	496
SPEN	Interaction with nucleosome remodeler	16334	582	6155	67	1036	50	1790	5	6409	202	863	79	2879	33	3770	313	331	96	2188	57
TP53		3475	12061	566	8435	348	370	14	3511	1247	2402	623	109	124	1374	1662	1224	768	15	243	962
APC		2127	12810	446	4572	340	470	19	1655	797	4518	362	258	124	2751	884	3720	293	118	233	2760
AKAP9		12949	1107	5156	130	808	85	1454	8	4955	393	632	133	2142	61	2838	584	202	166	1679	130
BMPR2		10739	915	5297	166	828	102	1367	11	3398	309	431	109	1455	73	2044	440	145	105	1166	135
ACVR2A		10334	439	5561	63	838	33	1396	2	3289	177	456	51	1256	26	1484	199	137	51	721	33
IGF2R		9825	512	3332	79	812	45	717	8	3492	220	508	80	1466	43	3001	213	282	74	1711	43
POLE		9463	526	3430	63	318	42	1306	6	3572	199	323	80	1799	29	2461	264	135	86	1553	66
CIC		7604	1493	2956	156	373	66	791	27	2662	526	200	121	1366	170	1986	811	59	152	1360	302
CHD3	Chromatin remodeler	7900	852	4891	48	1318	26	913	7	2314	277	472	70	626	70	695	527	109	91	226	167
ARAP3		8418	111	3833	17	979	10	716	4	3024	41	570	9	1070	18	1561	53	190	8	742	23
CDH10		6720	1703	990	311	68	192	500	19	3106	639	164	278	1964	94	2624	753	73	264	1977	128
CD58		7700	186	3655	25	468	22	1068	0	2623	74	224	34	1211	10	1422	87	79	32	837	11
FHOD3		6887	412	3180	25	963	17	608	3	2429	157	463	44	898	42	1278	230	132	41	653	82
DNAH17		6258	630	2272	74	424	44	613	6	2610	213	402	65	1068	52	1376	343	142	90	765	87
PLXNA3		6294	203	2151	29	556	23	418	1	2822	71	553	30	1046	11	1321	103	136	34	738	17
NCAPD3		5500	987	789	133	58	76	378	15	2154	376	98	116	1398	103	2557	478	77	132	1958	143
PLEKHA6		5405	1058	3405	154	652	83	649	3	1444	387	228	87	418	44	556	517	53	111	228	51
CEL		5782	650	3297	58	881	21	538	13	1670	261	360	77	514	79	815	331	93	67	396	158
ITPR1		6013	311	3107	63	212	31	1172	3	1870	131	157	51	809	22	1036	117	65	43	576	21
FMN2		5850	403	3729	48	1381	22	454	13	1557	130	567	26	275	33	564	225	145	41	138	89
OSMR		5428	574	2732	70	160	45	925	2	1813	185	125	68	740	18	883	319	51	83	437	34
MGA		5608	252	2396	50	796	26	511	10	2139	94	590	34	664	29	1073	108	152	34	502	37
SVIL		4956	834	2132	84	442	44	531	15	1717	304	263	77	659	92	1107	446	148	82	547	156
CSMD3		4929	582	2316	61	509	36	525	7	1880	181	334	48	702	45	733	340	59	102	385	100
ARID1A	Chromatin remodeler	5101	337	1667	32	411	16	345	4	1996	137	407	34	662	50	1438	168	221	29	680	85
NIPBL		4884	199	1473	41	123	24	583	5	2445	73	244	32	1218	11	966	85	49	35	614	12
CCDC88A		4630	209	1633	17	516	6	400	6	1849	98	445	28	684	37	1148	94	172	26	569	28
MBD6		4541	81	3432	11	1352	0	274	6	914	35	351	2	101	13	195	35	55	4	35	18
ATAD5		4481	69	1548	6	210	2	437	1	1759	31	259	12	688	10	1174	32	160	9	591	8
USP34		4023	495	1655	45	224	26	589	3	1554	198	167	75	696	33	814	252	57	75	449	35
PRKCD		4386	66	1353	9	164	8	471	0	1805	35	182	11	913	8	1228	22	75	1	765	15
CDK12		4135	298	2149	14	422	3	412	5	1456	110	255	15	457	58	530	174	78	24	187	82
MTTP		4291	81	2159	16	564	9	471	1	1415	26	273	13	515	2	717	39	64	10	352	10
ZNF462		3773	247	1662	54	242	28	398	9	1341	96	208	22	485	36	770	97	79	18	412	43
BCL9L		2631	1256	1249	105	177	48	379	11	922	470	132	133	329	103	460	681	54	163	212	166
LMTK3		3787	11	507	1	54	0	232	0	1522	5	86	1	1005	0	1758	5	52	1	1396	3
ALPK2		3608	163	945	22	195	11	281	1	1794	72	277	24	745	21	869	69	88	16	472	21
MTA2	Part of NuRD, a nucleosome remodeling deacetylase complex	3760	7	2459	1	634	0	444	1	987	0	234	0	220	0	314	6	54	0	92	3
ZBTB20		3682	78	2459	18	588	7	343	3	930	32	221	4	196	14	293	28	60	3	74	9
DAXX	Histone deposition	3348	322	1522	19	402	9	258	5	1203	85	264	12	437	43	623	218	72	21	318	137
BRD8	Part of histone acetyltransferase complex	3344	273	2162	26	712	5	256	10	865	127	203	35	224	44	317	120	43	18	121	55
CNTNAP5		3415	37	1350	7	280	2	382	1	1253	14	220	8	565	0	812	16	77	8	511	1
KLKB1		3159	115	2289	11	605	2	282	5	696	30	151	3	143	16	174	74	27	6	37	37
FBN2		3168	57	841	11	205	8	256	1	1213	15	203	11	601	0	1114	31	80	7	748	6
BCOR		3106	51	1147	13	230	9	272	1	1028	27	117	15	454	5	931	11	63	3	545	3
NEB		2602	447	357	54	24	36	210	2	1394	133	157	50	803	26	851	260	36	72	585	69
KAT2B	Histone acetylase	2968	37	1461	5	381	2	268	1	1016	15	168	2	341	5	491	17	37	4	265	8
TNRC6C		2806	2	1254	0	372	0	302	0	1064	1	226	1	474	0	488	1	28	1	327	0
EP400		2732	49	1432	7	577	5	139	1	912	16	269	4	243	9	388	26	64	3	163	9
ATG2B		2699	34	853	5	212	3	209	1	1153	14	225	4	374	4	693	15	69	2	376	3
SBNO1		2665	10	685	0	171	0	169	0	1322	2	305	0	493	0	658	8	72	1	380	1
ZFYVE26		2439	172	838	28	188	13	202	4	812	76	87	17	378	27	789	68	54	13	470	30
VPS13B		2525	79	1530	8	316	6	372	0	746	22	127	8	245	7	249	49	26	9	109	23
ASPM		2279	310	1064	36	125	18	334	8	814	136	85	34	322	39	401	138	37	23	198	57
NF1		2008	565	728	34	118	14	208	5	809	206	103	45	345	59	471	325	36	47	261	132
PTCH1		2014	530	874	49	222	19	144	12	696	160	116	32	214	61	444	321	44	35	189	173
ATM		2226	220	1191	11	536	2	109	5	641	101	224	12	134	50	394	108	77	14	135	48
SMARCA4		1226	1190	701	96	96	57	182	3	367	350	28	93	149	42	158	744	7	163	76	90
LARP4B		2264	138	842	16	148	14	199	0	971	51	157	23	347	8	451	71	41	28	237	13
NCOA6		2253	116	985	17	64	12	340	1	861	40	68	25	387	3	407	59	22	35	259	2
UGT3A2		2152	167	928	24	123	18	259	1	752	62	82	17	348	25	472	81	32	19	265	29
ANKHD1		2140	125	562	16	65	13	224	1	1005	58	152	25	416	4	573	51	57	21	314	6
KIF21A		2245	18	687	0	91	0	238	0	934	11	88	2	425	5	624	7	39	1	368	2
IQSEC2		2220	22	1285	3	351	0	144	0	659	12	167	1	147	6	276	7	49	2	106	4
RYR2		2198	6	948	1	242	0	195	0	811	2	175	1	305	0	439	3	49	1	209	1
COL6A5		2109	15	582	6	120	6	175	0	887	3	121	2	430	0	640	6	42	1	413	1
KCTD3		2058	55	1179	8	259	3	204	3	623	28	123	12	185	8	256	19	35	3	105	2
APOB		1770	224	1172	29	186	6	287	6	459	85	87	13	139	34	139	110	15	11	58	46
BCL9		1809	154	1176	25	245	15	172	1	468	61	123	26	87	9	165	68	29	14	34	16
MUC17		1567	396	888	62	45	35	344	7	512	147	42	30	239	45	167	187	7	39	74	71
SCN2A		1852	76	418	6	63	3	167	2	858	22	113	6	398	2	576	48	44	4	338	7
INADL		1838	75	647	10	215	6	114	1	838	27	165	4	340	10	353	38	52	7	165	17
DOCK5		1730	159	507	19	124	4	120	7	838	58	166	12	303	20	385	82	55	12	173	29
PREX2		1757	129	980	13	392	3	70	4	613	51	186	5	169	25	164	65	30	12	77	31
KRAS		610	1103	465	116	407	41	8	27	110	500	71	164	19	165	35	487	5	156	17	191
TET3	DNA demethylation	1544	133	605	13	144	5	95	1	621	43	145	13	167	9	318	77	52	11	125	20
DNAH8		1623	26	249	4	4	3	136	0	635	11	24	8	387	1	739	11	15	6	553	0
CDC42BPA		1480	101	679	7	106	1	198	1	587	44	66	9	264	18	214	50	21	7	94	25
ATP13A5		1456	93	402	3	166	2	60	0	683	43	155	12	225	9	371	47	52	4	182	22
ATP8B1		1505	20	186	0	21	0	78	0	703	4	111	0	329	2	616	16	66	5	340	6
OR4M2		1501	24	890	3	227	1	146	0	414	9	102	4	96	0	197	12	23	3	89	1
GOLGB1		975	479	320	16	67	7	135	2	389	209	39	56	205	70	266	254	26	45	162	108
F8		1339	91	580	10	67	5	209	1	519	43	54	21	222	6	240	38	13	10	127	6
FLG2		1296	76	349	5	69	2	101	0	665	40	110	12	284	11	282	31	24	12	153	7
INSM2		1329	38	844	7	42	5	243	0	362	15	10	5	166	0	123	16	1	3	63	1
SMTN		1086	243	293	57	33	24	59	9	438	113	60	42	173	25	355	73	32	12	198	28
HEATR4		1298	14	553	2	174	1	79	1	498	7	88	1	142	3	247	5	41	0	102	2
SLC22A16		1281	21	557	4	92	3	131	1	490	8	75	5	175	1	234	9	16	3	127	0
PIK3CA		1087	195	650	31	116	18	224	3	376	54	73	22	140	9	61	110	3	35	34	30
NRAS		55	1225	20	872	13	23	1	237	16	265	5	23	1	83	19	88	4	6	3	39
PSD		1134	136	622	5	435	5	19	0	367	40	215	12	48	17	145	91	37	20	43	45
EIF2AK4		516	736	128	129	9	102	73	2	251	167	13	80	156	15	137	440	1	132	103	33
ERCC5		1152	100	463	4	112	2	117	1	399	65	107	14	119	27	290	31	54	8	113	14
ATAD2B		889	361	173	84	13	63	63	3	380	128	42	54	179	15	336	149	22	46	184	25
PCDHGA11		1222	24	767	3	150	1	114	0	327	9	50	1	78	1	128	12	20	1	30	5
FBXW7		209	1036	37	106	15	17	3	45	136	351	32	34	40	196	36	579	8	28	11	348
MAP7D1		1147	39	345	2	68	1	69	1	570	13	109	1	192	4	232	24	27	5	113	12
CREBBP	Histone acetylase	1107	62	465	6	111	3	114	1	438	29	72	9	177	11	204	27	14	5	117	10
WDR66		1136	30	225	6	9	4	120	1	500	13	18	5	317	2	411	11	9	2	321	2
EXPH5		1119	44	180	4	8	1	95	1	639	14	22	9	383	0	300	26	3	12	227	2
LIMCH1		598	530	101	63	4	39	57	2	264	186	13	65	162	37	233	281	11	87	180	64
SLITRK2		1067	45	318	5	65	2	81	0	422	27	54	6	191	8	327	13	33	4	173	3
GPR112		765	344	229	29	41	11	90	4	351	143	42	39	172	48	185	172	18	32	91	58
FAM179A		1049	58	247	10	74	0	32	6	536	25	134	3	177	11	266	23	42	0	108	15
KCNS3		995	96	676	14	23	8	218	0	245	31	30	7	70	4	74	51	5	13	22	9
GIGYF2		1036	45	752	9	124	5	129	1	223	18	47	2	47	5	61	18	11	2	12	2
EPHA7		996	76	464	6	111	4	114	1	342	33	52	17	152	2	190	37	17	15	99	3
DDX26B		1051	7	67	2	5	2	41	0	419	2	11	2	290	0	565	3	8	0	458	0
VAV3		963	75	219	20	23	10	92	2	452	26	39	8	248	2	292	29	12	12	202	0
MYH1		971	64	194	9	46	3	49	4	544	22	99	6	230	8	233	33	28	1	105	19
N4BP2		1002	18	263	5	103	1	53	1	454	11	117	1	151	5	285	2	42	1	152	0
PTK2		1006	9	302	2	68	1	79	0	366	6	65	2	151	1	338	1	34	1	196	0
TRIP11		967	17	202	0	40	0	51	0	541	8	101	2	219	3	224	9	25	2	129	1
TSHZ1		914	51	404	4	118	1	70	0	328	21	90	5	72	11	182	26	39	5	58	8
ABCB4		898	64	182	5	22	1	72	0	405	30	43	11	206	4	311	29	39	9	154	6
C9orf131		949	9	610	1	100	1	89	0	254	4	48	0	68	3	85	4	8	2	27	0
MCF2		915	43	355	0	153	0	44	0	347	20	124	3	80	9	213	23	38	3	80	9
KIAA0195		360	597	191	57	25	11	37	10	123	219	30	29	27	76	46	321	6	41	11	102
ARHGAP32		893	52	476	4	240	1	56	2	271	17	99	2	72	6	146	31	22	3	64	15
XYLT2		821	117	509	10	211	1	50	2	265	53	100	6	39	24	47	54	17	8	8	27
UBQLN2		928	6	470	1	192	0	56	1	309	1	108	0	65	0	149	4	27	0	65	1
DOCK1		897	35	224	16	68	4	56	3	429	10	80	2	210	2	244	9	27	2	152	4
FMO5		923	8	219	1	28	1	90	0	514	2	41	0	260	0	190	5	15	0	102	1
GRM7		875	44	353	4	66	1	110	1	414	16	109	3	117	6	108	24	15	5	47	11
MIA3		889	24	219	5	99	1	41	2	385	11	132	1	119	8	285	8	95	1	93	4
VAV2		859	40	215	3	33	0	56	1	462	14	71	4	189	5	182	23	18	7	88	4
PCDH12		838	58	517	13	25	4	146	0	266	12	11	3	113	1	55	33	3	12	29	3
TTF1		841	46	225	4	19	4	104	0	438	21	39	15	226	2	178	21	10	6	94	6
CPS1		859	23	206	2	36	1	43	0	483	10	86	2	174	3	170	11	17	3	92	1
OVCH1		866	14	461	4	180	1	67	1	282	6	79	2	63	1	123	4	20	1	39	0
MKL2		808	46	507	4	87	2	84	1	216	20	28	1	69	11	85	22	9	4	40	9
C1orf168		784	23	286	0	27	0	96	0	345	10	32	2	139	2	153	13	8	3	93	2
ROS1		784	20	286	2	49	0	61	0	303	8	28	2	124	3	195	10	22	1	90	3
ARHGEF3		754	27	139	8	34	4	46	1	365	6	71	4	163	0	250	13	28	6	153	3
SLK		739	42	154	3	17	2	75	0	410	17	56	8	194	4	175	22	11	9	114	3
MAP3K4		737	35	252	2	33	1	92	1	244	16	43	9	96	2	241	17	59	5	101	3
DDX17		742	23	236	2	17	1	61	0	308	16	15	9	159	0	198	5	9	2	120	0
CYP1B1		692	65	362	4	69	0	63	3	221	25	28	0	81	15	109	36	10	2	38	15
CAB39L		725	23	328	1	109	0	56	1	297	12	102	3	75	4	100	10	21	2	34	2
UPF3A		700	48	203	3	38	2	41	1	370	20	72	2	120	3	127	25	23	8	50	10
TRIM13		568	165	86	18	15	5	15	2	273	97	43	28	105	32	209	50	17	9	117	16
NFASC		661	62	241	5	90	3	45	0	288	22	79	8	87	4	132	35	22	8	66	8
MET		679	37	205	4	47	1	27	0	338	17	59	4	113	8	136	16	36	0	45	8
ANKRD17		683	27	103	4	11	4	43	0	365	3	46	2	192	0	215	20	13	12	129	2
ADAMTS4		682	20	478	8	107	4	62	0	164	5	44	2	21	0	40	7	11	1	9	1
BCORL1		458	240	146	30	15	14	18	4	228	82	25	17	79	33	84	128	9	16	36	52
EEA1		600	88	187	7	24	3	49	1	290	27	30	6	120	12	123	54	11	12	59	17
B2M		670	15	231	2	81	0	36	1	280	5	85	0	86	3	159	8	25	1	65	5
EYS		616	52	281	11	70	0	55	3	260	17	56	2	61	9	75	24	17	1	18	8
HELQ		565	88	224	8	9	7	105	0	236	33	6	17	119	0	105	47	5	21	62	0
ARHGEF10		604	44	74	10	9	4	29	0	361	14	55	5	149	5	169	20	9	7	99	6
ENPEP		604	13	151	3	19	3	74	0	224	6	32	4	124	0	229	4	19	0	149	0
SMG1		597	20	150	2	22	2	45	0	271	13	39	6	119	3	176	5	17	3	107	1
USP26		567	43	164	4	1	2	123	1	214	21	2	8	167	1	189	18	3	11	155	0
INSRR		438	167	35	16	4	8	6	3	189	59	30	7	65	29	214	92	17	9	115	53
EIF5B		584	19	143	4	7	3	69	0	270	10	10	3	143	4	171	5	11	1	99	2
CTNNB1		531	69	134	3	37	2	48	0	268	31	36	15	131	6	129	35	18	7	78	12
ENPP1		549	43	161	4	16	1	59	2	253	19	19	6	122	3	135	20	9	4	76	7
FGFR3		364	220	240	55	2	39	109	2	80	68	0	25	35	3	44	97	1	38	25	4
PTPRK		549	34	146	2	25	1	33	0	229	10	27	4	101	1	174	22	18	6	96	8
EZH2	DNA methyltransferase	568	10	127	1	11	0	47	0	314	7	39	4	130	0	127	2	11	2	72	0
NOS3		312	264	127	37	7	20	44	2	106	104	11	26	41	8	79	123	10	36	34	9
RELN		416	155	79	22	22	13	36	1	218	58	23	33	142	7	119	75	5	28	84	20
ASXL1	Probable Polycomb group	546	13	122	1	6	0	70	0	205	7	5	2	136	3	219	5	10	3	162	0
SYNE1		501	57	329	10	31	4	83	4	123	23	13	5	37	8	49	24	7	3	12	6
USH2A		341	213	180	16	19	4	54	3	101	78	6	21	50	25	60	119	1	16	31	42
ADNP2		541	4	56	1	3	0	28	0	242	2	19	2	155	0	243	1	12	1	184	0
GPATCH8		495	14	270	3	111	1	25	2	155	10	54	2	33	4	70	1	9	0	28	1
KIAA0319L		478	30	269	5	30	2	71	0	147	17	16	9	60	2	62	8	3	2	33	2
ERCC3		495	6	261	1	43	1	52	0	150	1	12	1	67	0	84	4	5	3	51	0
STAB2		490	10	249	1	32	0	74	0	180	4	24	2	67	0	61	5	11	1	28	0
TOP2B		485	12	104	1	10	0	38	0	219	2	30	0	97	1	162	9	5	2	115	4
MARVELD2		411	74	81	2	25	2	19	0	223	20	45	3	80	8	107	52	18	11	51	25
MKI67		460	17	19	1	1	0	8	0	163	10	17	5	90	0	278	6	23	2	186	1
MPHOSPH10		452	18	240	2	143	0	20	1	154	7	66	1	27	4	58	9	17	0	10	4
NEXN		454	14	163	4	10	4	91	0	196	5	13	2	114	1	95	5	5	4	63	0
EP300	Histone acetylase	443	18	182	3	41	1	49	1	228	3	49	0	63	1	33	12	5	4	14	0
PIK3C2A		452	9	120	0	15	0	37	0	223	7	28	4	99	1	109	2	10	1	56	0
LEPRE1		452	5	259	1	90	1	49	0	129	2	38	1	25	0	64	2	11	0	24	0
TRRAP		381	76	138	5	37	3	31	0	171	27	48	10	50	2	72	44	17	12	29	9
OR51E1		446	5	237	0	131	0	14	0	141	3	91	0	12	1	68	2	28	0	16	2
EGR1		425	17	244	1	87	0	44	0	143	7	57	1	20	4	38	9	10	5	17	3
NGEF		425	15	141	1	29	0	44	1	173	2	39	2	77	0	111	12	11	2	63	8
ZNF721		422	9	48	0	7	0	18	0	254	3	24	2	127	0	120	6	13	2	66	0
CLCNKA		392	35	152	1	25	1	33	0	180	12	28	2	64	6	60	22	11	4	23	7
C9orf84		384	31	117	1	6	1	37	0	173	7	14	1	85	0	94	23	5	7	54	0
ALK		304	108	29	31	0	19	12	2	119	34	4	12	75	9	156	43	5	9	120	11
ERBB4		231	177	141	11	14	4	60	2	64	70	7	21	28	22	26	96	1	27	15	16
NBEA		390	15	170	0	86	0	15	0	137	6	62	0	21	3	83	9	23	0	30	6
KTN1		350	39	208	17	6	12	62	1	79	17	8	6	25	1	63	5	8	0	33	3
WNK1		325	58	181	2	9	0	68	1	99	37	12	7	31	13	45	19	2	0	20	10
USP24		372	7	144	0	37	0	21	0	154	2	35	0	48	1	74	5	11	1	39	2
IL2RG		366	10	41	3	9	2	18	0	209	7	29	5	116	0	116	0	6	0	79	0
ECT2		310	63	91	3	15	2	26	0	186	23	23	4	69	4	33	37	4	7	13	11
KDM5B	Histone demethylase	371	1	88	0	11	0	45	0	179	1	22	0	92	0	104	0	4	0	81	0
CDH1		362	7	248	3	9	1	47	1	92	3	6	1	21	0	22	1	2	0	5	0
SLC12A6		183	179	23	123	3	64	7	6	88	46	17	25	35	4	72	10	11	3	30	3
PCDH19		343	14	118	2	37	1	13	1	155	5	32	1	52	2	70	7	9	2	37	1
SCN3A		349	5	73	1	6	1	40	0	156	2	20	0	88	0	120	2	5	2	96	0
MUC4		321	25	227	4	40	4	49	0	72	10	14	3	19	3	22	11	6	1	6	8
RIF1		255	80	72	9	11	5	24	3	95	28	7	9	55	10	88	43	14	8	41	22
ATIC		294	37	170	4	15	4	58	0	103	17	10	7	54	1	21	16	0	5	9	4
CACNG3		309	22	41	0	1	0	18	0	157	15	27	8	67	4	111	7	15	1	49	1
MSH2		278	47	75	8	4	4	35	0	90	17	12	3	44	8	113	22	7	6	79	4
KDM2B	Histone demethylase	316	0	174	0	61	0	15	0	98	0	36	0	20	0	44	0	18	0	16	0
ZC3H13		302	13	91	1	13	1	40	0	168	7	17	3	85	0	43	5	2	3	24	0
GLI1		310	4	61	1	15	0	9	0	199	0	53	0	51	0	50	3	7	1	27	0
GGT5		291	21	61	5	4	3	37	0	127	8	13	4	71	0	103	8	6	3	66	0
FGFR2		265	41	75	1	10	0	17	1	141	20	18	2	49	8	49	20	4	2	18	6
RGS22		281	25	84	2	4	0	36	0	123	12	5	6	58	3	74	11	1	4	45	1
ULK1		284	20	151	2	128	0	2	2	88	4	67	0	4	2	45	14	32	0	2	12
PPARGC1A		278	18	47	2	3	1	16	0	140	4	17	2	65	0	91	12	3	4	65	3
ZNF384		81	202	38	15	6	8	13	4	30	75	7	24	15	13	13	112	2	21	8	26
ALDH1A3		278	1	23	0	0	0	19	0	95	1	8	0	68	1	160	0	7	0	118	0
PTPN3		195	73	96	7	13	2	14	2	64	30	23	0	19	19	35	36	7	3	11	25
THOC5		253	12	102	0	28	0	13	0	118	8	39	1	31	6	33	4	9	2	11	2
ATP10B		214	50	155	4	5	1	54	0	41	16	0	5	25	3	18	30	1	8	8	3
PALB2		252	11	73	2	11	0	24	2	113	4	20	0	45	0	66	5	5	0	39	0
ARFGEF1		255	4	180	0	59	0	14	0	55	1	12	0	12	1	20	3	4	0	9	0
DDB1		245	13	129	0	7	0	57	0	85	4	8	2	32	0	31	9	3	1	12	3
PER3		237	21	89	0	6	0	28	0	116	5	18	0	44	3	32	16	3	5	14	1
PRKCI		227	21	53	2	25	1	12	0	93	6	36	2	27	3	81	13	29	3	20	6
WDR65		189	58	46	2	15	1	10	1	102	19	19	0	44	11	41	37	5	4	21	23
PCSK1		236	6	112	1	24	1	30	0	95	2	19	0	31	2	29	3	1	1	15	2
BAI3		203	35	67	4	20	2	8	0	93	14	35	2	15	3	43	17	10	7	11	5
SLC7A10		216	22	80	2	2	2	25	0	82	12	3	1	38	5	54	8	2	2	32	3
MMP13		225	10	20	2	2	1	9	0	89	6	4	1	57	1	116	2	3	1	94	0
SETD2	Histone methyltransferase	226	9	68	0	7	0	28	0	103	5	11	2	53	2	55	4	2	0	42	1
GCNT2		213	21	99	3	8	1	47	0	77	6	3	1	52	1	37	12	1	5	23	1
PHF21A	Part of histone deacetylase complex	226	7	82	2	5	1	35	0	73	3	3	0	40	2	71	2	7	0	32	1
CATSPER1		180	52	115	12	5	4	39	0	51	15	5	2	20	4	14	25	2	3	6	6
DOCK10		88	143	22	20	2	7	14	5	39	59	1	28	31	4	27	64	0	20	21	13
TNPO1		223	0	21	0	0	0	13	0	85	0	14	0	44	0	117	0	21	0	61	0
DNAH12		152	68	64	7	7	2	37	0	55	28	1	19	40	3	33	33	3	7	18	8
B4GALNT4		34	182	12	27	5	8	2	5	12	88	3	15	4	29	10	67	0	6	4	32
DHRS7		211	3	30	0	5	0	19	0	104	0	14	0	56	0	77	3	5	1	55	2
ERBB3		98	116	61	11	1	2	20	1	27	28	0	8	9	3	10	77	0	20	4	6
NOL9		79	131	26	15	0	4	20	3	34	58	0	19	24	8	19	58	0	16	16	10
PARP1		146	64	24	9	1	6	12	0	64	23	2	8	46	1	58	32	0	17	52	5
HIPK2		198	9	87	3	55	1	4	2	77	5	46	0	10	4	34	1	15	0	7	0
IQGAP2		197	10	23	1	7	0	3	0	74	7	11	1	37	3	100	2	14	0	53	0
PLA2G4E		200	0	82	0	7	0	26	0	91	0	10	0	33	0	27	0	2	0	10	0
KLHL10		149	50	109	11	6	5	31	0	34	19	4	7	7	1	6	20	0	9	1	0
HCLS1		184	14	25	1	2	0	12	0	82	4	1	1	57	1	77	9	3	0	61	6
HERC5		114	81	17	4	1	2	9	1	58	33	3	6	33	18	39	44	4	5	20	19
OR1I1		165	27	60	4	6	1	18	1	83	10	16	1	19	3	22	13	4	2	14	5
PHF3		191	1	35	0	2	0	12	0	99	0	12	0	54	0	57	1	4	0	41	0
NT5DC3		138	52	80	8	22	2	8	2	44	17	15	2	5	4	14	27	4	6	3	8
HUWE1		148	38	43	4	5	1	15	0	66	22	8	6	17	6	39	12	7	3	20	6
RBM19		113	73	29	7	7	6	7	0	57	30	11	7	20	12	27	36	3	5	13	15
DENND4A		177	7	77	1	67	0	4	1	70	2	59	0	1	2	30	4	12	1	11	1
ITGAV		42	142	15	6	11	0	0	2	21	47	8	2	5	27	6	89	1	9	2	49
SCN4A		146	38	26	4	2	2	8	0	69	17	5	6	41	3	51	17	3	5	37	4
SOX7		182	0	66	0	25	0	11	0	71	0	18	0	18	0	45	0	7	0	18	0
RNF145		164	17	14	3	2	0	9	1	57	6	14	2	23	1	93	8	22	2	37	1
MVK		132	45	79	14	6	11	40	0	42	15	3	9	22	1	11	16	2	6	6	0
SKIV2L		175	0	55	0	14	0	17	0	68	0	12	0	27	0	52	0	5	0	28	0
DSG4		162	12	57	2	22	0	6	1	81	4	28	0	17	1	24	6	7	1	7	3
AHCTF1		166	7	46	1	19	0	9	0	91	3	15	1	32	0	29	3	1	1	12	1
PSD3		165	6	17	1	6	0	2	1	104	3	26	0	37	0	44	2	9	0	13	1
MAP7D3		151	16	41	4	2	1	21	0	60	5	8	2	29	2	50	7	2	2	27	3
RCSD1		152	13	46	1	2	0	19	0	69	5	7	1	32	0	37	7	1	1	29	1
AMOT		161	3	36	1	5	1	13	0	76	0	10	0	40	0	49	2	2	1	37	0
KCNH7		115	44	23	2	3	1	13	0	49	18	3	3	27	7	43	24	0	5	35	7
POMGNT1		111	45	23	4	2	0	4	1	39	8	3	1	11	4	49	33	5	2	19	15
HIST1H1E	A member of histone 1 family	148	4	80	0	11	0	23	0	41	1	5	0	17	0	27	3	3	1	16	1
MYO3B		101	47	36	8	2	7	17	1	45	20	1	8	30	4	20	19	0	7	10	4
ZCCHC6		145	3	37	0	8	0	4	0	78	0	25	0	20	0	30	3	6	3	7	0
PPP1R3A		146	1	19	0	1	0	11	0	55	0	7	0	29	0	72	1	3	0	51	0
RBM44		138	7	12	0	1	0	6	0	55	1	9	1	31	0	71	6	2	2	51	1
MYH15		117	25	34	1	7	1	12	0	57	8	10	1	23	3	26	16	1	6	15	5
GABRA6		133	7	47	2	1	0	19	0	70	5	5	1	37	2	16	0	1	0	6	0
CSNK1D		115	20	38	1	2	1	24	0	53	10	1	1	35	1	24	9	0	4	18	1
ZNF180		120	15	30	1	1	1	14	0	67	8	5	7	38	0	23	6	2	1	16	0
LIG1		132	1	88	1	36	0	8	0	37	0	18	0	4	0	7	0	3	0	0	0
SENP6		127	6	61	2	7	0	12	0	49	2	5	0	19	2	17	2	4	0	3	0
ALX4		111	21	80	1	21	0	15	0	24	4	4	0	5	3	7	16	1	2	2	8
NBPF7		127	5	48	0	11	0	13	0	53	3	4	1	16	1	26	2	2	0	11	1
BRCA2		92	38	24	2	6	0	12	0	36	14	3	0	17	4	32	22	2	4	14	9
TJP1		128	2	23	0	3	0	5	0	39	2	2	1	14	1	66	0	4	0	40	0
TMEM131		16	111	5	24	2	10	0	1	4	22	0	3	4	6	7	65	2	8	2	9
LATS1		116	8	42	2	17	0	6	1	41	5	10	1	14	2	33	1	6	1	11	0
UGT1A7		124	0	33	0	17	0	4	0	59	0	19	0	17	0	32	0	11	0	11	0
MSH6		109	12	22	0	1	0	7	0	51	4	10	1	14	1	36	8	5	3	19	1
MYEOV		91	30	39	1	6	1	10	0	34	11	5	2	13	4	18	18	1	7	10	6
HGS		90	29	13	4	2	3	3	0	41	15	8	1	21	6	36	10	3	2	20	2
CDH8		116	1	17	1	2	0	5	0	52	0	4	0	33	0	47	0	2	0	32	0
HIVEP2		110	5	15	1	4	0	3	0	55	1	26	0	12	1	40	3	20	0	4	2
DNMT1	DNA methyltransferase	87	27	43	0	6	0	8	0	32	13	5	1	9	11	12	14	1	1	4	5
TMTC4		112	1	32	1	6	0	6	0	51	0	13	0	18	0	29	0	4	0	13	0
RPGRIP1L		107	5	23	0	1	0	10	0	57	4	2	1	32	1	27	1	1	0	17	0
OR4C15		56	54	11	3	4	1	4	0	25	21	3	4	14	11	20	30	3	3	8	13
AMBRA1		103	5	29	2	12	0	4	2	48	2	9	0	19	1	26	1	6	0	13	1
CRYGA		104	4	31	0	4	0	8	0	40	4	12	0	15	2	33	0	5	0	22	0
FAM160B1		101	7	39	0	12	0	11	0	58	3	12	1	22	1	4	4	0	1	2	2
KBTBD4		104	3	61	0	15	0	21	0	30	2	8	0	6	2	13	1	5	0	4	0
BAIAP2L1		47	59	20	1	11	0	5	1	21	26	7	1	4	17	6	32	2	1	1	26
PLAGL2		92	14	53	2	8	0	12	1	23	4	2	1	9	2	16	8	3	0	4	2
NCOA7		99	6	70	0	7	0	13	0	25	3	0	1	10	0	4	3	0	0	2	1
PTPRC		68	37	11	3	2	2	5	0	36	14	4	5	18	3	21	20	5	2	8	6
SATB1		99	6	62	1	3	0	13	1	31	3	1	2	6	0	6	2	0	1	3	0
ANKRD50		21	83	9	5	1	1	3	1	8	59	2	18	2	16	4	19	0	6	0	5
KRT2		94	10	71	3	24	1	14	0	15	3	7	0	5	1	8	4	5	1	1	1
RNF111		97	7	37	0	3	0	11	0	54	2	7	2	20	0	6	5	0	1	4	1
CRIPAK		7	90	3	20	0	2	3	6	0	23	0	4	0	3	4	47	0	3	1	13
SLC24A2		86	11	42	2	10	1	12	0	32	5	10	1	5	0	12	4	5	0	6	2
CPZ		76	17	14	3	0	3	9	0	33	3	1	1	30	1	29	11	0	6	25	1
NR1H3		66	26	18	3	1	2	8	0	36	14	3	1	16	4	12	9	3	1	4	4
C11orf30		81	9	43	0	7	0	12	0	30	3	2	1	13	0	8	6	0	3	1	1
CARD11		55	35	14	3	3	2	4	1	23	15	10	1	4	9	18	17	11	1	4	6
TGFBR1		90	0	28	0	8	0	8	0	31	0	10	0	14	0	31	0	2	0	23	0
GNAS		31	56	10	5	1	2	5	0	14	26	3	13	8	0	7	25	0	9	7	5
MARK1		83	1	6	0	0	0	4	0	46	0	7	0	30	0	31	1	2	0	23	1
RBAK		43	40	8	0	0	0	6	0	28	12	7	4	17	2	7	28	2	6	3	4
FRMD6		81	0	20	0	2	0	7	0	36	0	7	0	18	0	25	0	5	0	12	0
LNPEP		79	2	10	0	4	0	3	0	44	2	14	1	13	0	25	0	4	0	12	0
NOVA1		79	2	25	1	6	0	7	1	34	0	9	0	9	0	20	1	6	0	3	1
CASP8		72	7	42	0	6	0	7	0	16	7	0	2	5	4	14	0	6	0	3	0
MLH1		76	2	37	0	1	0	12	0	19	1	1	0	11	0	20	1	2	1	13	0
PLCH2		4	74	2	8	0	2	2	2	1	33	0	4	1	12	1	33	0	6	1	7
THRAP3		69	6	11	1	5	0	0	0	39	1	8	0	20	0	19	4	3	1	11	1
ALG12		19	55	12	0	1	0	9	0	6	24	1	3	4	2	1	31	0	2	0	10
KDM3B	Histone demethylase	73	0	57	0	4	0	29	0	13	0	1	0	4	0	3	0	0	0	1	0
BCHE		52	20	12	3	1	1	5	0	29	8	4	2	8	3	11	9	2	1	4	2
CLEC4F		71	0	24	0	3	0	14	0	28	0	2	0	16	0	19	0	1	0	14	0
IDH1	Mutant form blocks TET-demethylation	71	0	9	0	1	0	3	0	26	0	6	0	14	0	36	0	0	0	30	0
WDR78		61	10	11	0	0	0	2	0	43	3	11	3	14	0	7	7	2	4	1	2
ETAA1		66	3	14	0	2	0	8	0	17	2	1	1	10	1	35	1	2	0	22	0
MOV10L1		21	48	5	2	3	0	0	2	15	19	6	1	1	15	1	27	0	3	0	17
PPIG		56	13	5	2	1	0	1	0	32	4	12	1	7	0	19	7	5	0	8	5
EFHC1		56	12	13	0	1	0	3	0	34	3	4	0	12	1	9	9	2	0	2	2
RAD51AP2		42	25	19	0	5	0	3	0	13	12	6	0	1	7	10	13	4	4	1	7
TRIM46		36	31	20	5	1	2	5	0	10	9	0	3	7	0	6	17	0	6	5	1
ALCAM		64	2	18	0	4	0	3	0	33	2	5	1	9	0	13	0	2	0	7	0
MFN1		62	3	29	1	0	1	4	0	26	1	1	1	6	0	7	1	1	0	4	0
TDRD7		63	2	31	1	18	0	1	0	25	0	14	0	3	0	7	1	3	0	1	1
TNFAIP3		64	1	14	1	0	0	10	0	28	0	6	0	12	0	22	0	4	0	11	0
FKBP9		62	2	38	0	1	0	11	0	22	1	3	0	9	1	2	1	1	0	0	0
GRM8		48	16	5	1	1	0	1	1	28	5	9	3	12	2	15	10	1	2	10	4
C14orf39		58	5	7	1	0	0	4	0	24	2	2	2	16	0	27	2	0	2	19	0
FYN		58	2	14	2	0	2	8	0	24	0	2	0	17	0	20	0	0	0	15	0
KIT		57	2	8	0	2	0	0	0	25	1	4	1	7	0	24	1	4	0	12	1
PCSK5		44	15	30	4	1	3	9	0	12	7	2	0	3	3	2	4	0	1	0	1
DIP2B		50	8	30	0	2	0	13	0	13	5	0	2	8	0	7	3	1	1	6	0
EXOC4		46	11	18	0	0	0	4	0	21	3	2	0	9	3	7	8	0	0	3	2
PAX6		56	1	23	0	14	0	2	0	23	1	18	0	3	0	10	0	5	0	2	0
ENTPD4		37	19	23	5	1	1	2	2	10	4	1	1	2	1	4	10	0	4	0	2
CHEK2		51	4	13	0	1	0	6	0	13	3	1	3	9	0	25	1	0	0	21	0
SMC2		55	0	15	0	2	0	6	0	19	0	6	0	7	0	21	0	2	0	16	0
E2F7		54	0	3	0	1	0	1	0	17	0	6	0	4	0	34	0	3	0	17	0
P2RY13		49	5	23	2	4	0	8	0	20	2	1	2	10	0	6	1	1	1	3	0
ZNF443		30	24	17	4	6	1	3	0	12	13	2	4	5	1	1	7	0	1	0	1
ATP6V1B1		41	11	27	1	3	0	6	0	12	2	4	0	2	1	2	8	0	3	0	3
ELFN2		9	43	4	3	4	0	0	1	3	19	1	0	0	10	2	21	2	3	0	8
KDM5C	Histone demethylase	35	17	11	5	3	1	4	0	15	9	0	2	8	3	9	3	1	1	2	1
SMAD4		41	11	7	4	1	1	2	1	14	3	1	2	9	0	20	4	1	2	11	2
MYB		43	8	5	3	2	0	0	0	8	1	6	0	1	0	30	4	14	0	5	2
MYH3		44	7	32	1	2	0	12	1	10	2	0	1	5	1	2	4	0	0	0	1
GRIA4		27	23	10	1	0	0	2	0	11	8	2	2	2	4	6	14	0	1	3	8
SOX9		16	34	2	1	1	0	1	1	8	15	1	1	2	7	6	18	0	1	6	12
ATP11B		38	11	5	2	0	0	1	1	23	1	3	0	13	0	10	8	0	1	8	4
CAPRIN1		42	7	12	0	1	0	0	0	19	4	3	1	10	1	11	3	2	0	4	1
ESCO2		47	2	7	1	2	0	2	0	35	0	6	0	14	0	5	1	1	0	4	0
RBMX		36	13	17	3	2	1	9	0	16	5	0	2	10	1	3	5	0	2	2	0
MCCC1		48	0	9	0	2	0	5	0	34	0	8	0	15	0	5	0	1	0	3	0
PPP2R1A		36	12	12	1	0	0	5	0	10	4	1	1	4	0	14	7	0	1	6	2
DBN1		47	0	8	0	0	0	3	0	7	0	3	0	0	0	32	0	9	0	14	0
SHROOM4		45	2	12	0	1	0	3	0	19	1	0	0	13	0	14	1	2	1	8	0
C15orf52		46	0	23	0	5	0	11	0	15	0	2	0	5	0	8	0	0	0	2	0
AXIN2		19	26	4	0	3	0	0	0	10	6	4	1	2	4	5	20	3	0	0	12
CENPF		41	4	12	1	6	0	2	0	25	3	7	0	4	2	4	0	1	0	1	0
PRRT2		26	19	12	0	4	0	3	0	9	8	2	5	3	2	5	11	1	5	2	5
STAU2		44	0	11	0	0	0	6	0	30	0	4	0	19	0	3	0	0	0	3	0
ZC3H12C		43	1	4	0	0	0	2	0	25	0	3	0	12	0	14	1	2	0	4	1
ACVR1B		31	12	7	5	1	5	5	0	8	3	0	3	7	0	16	4	0	2	15	1
FER		39	4	2	3	0	3	2	0	8	0	0	0	8	0	29	1	0	0	28	1
HDAC5	Histone deacetylase	40	3	10	0	1	0	4	0	15	1	4	0	8	0	15	2	3	0	6	0
RBL2		41	2	9	0	0	0	1	0	27	1	0	0	9	0	5	1	0	0	1	0
RC3H2		28	15	14	0	2	0	6	0	8	5	0	2	7	2	6	10	0	4	4	1
RTN4		42	1	7	1	0	0	2	0	20	0	3	0	9	0	15	0	4	0	5	0
SYNRG		42	1	16	0	1	0	7	0	15	0	1	0	5	0	11	1	1	1	6	0
TRPM7		31	12	9	0	0	0	1	0	18	2	1	0	5	1	4	10	0	0	1	2
UBR2		40	3	6	1	2	0	1	0	17	1	5	0	7	1	17	1	4	1	11	0
CHD1	Chromatin remodeler	34	7	9	0	1	0	3	0	18	2	0	0	7	0	7	5	0	0	4	0
ABCC4		26	14	11	0	4	0	0	0	10	2	2	0	2	0	5	12	0	0	2	5
CTCF	Chromatin binding factor	38	2	7	0	4	0	1	0	22	1	11	0	5	0	9	1	4	0	2	0
USP29		35	5	12	1	1	0	7	0	14	1	3	0	3	1	9	3	0	1	5	1
ALDOB		30	7	16	5	0	0	8	5	12	1	0	0	6	0	2	1	0	1	1	0
CLSPN		32	5	22	1	13	0	1	0	5	1	0	0	2	1	5	3	5	0	0	0
CYLC1		26	11	14	0	4	0	5	0	9	2	6	1	2	0	3	9	0	4	1	1
PTEN		34	3	10	0	4	0	2	0	19	0	5	0	7	0	5	3	2	0	2	2
SF3B2		36	1	21	0	3	0	3	0	9	1	1	1	3	0	6	0	0	0	4	0
USP25		35	2	19	1	2	0	3	0	10	0	2	0	5	0	6	1	0	1	2	0
GPR115		33	3	6	0	3	0	0	0	12	0	1	0	6	0	15	3	2	1	8	0
GTF3C3		36	0	10	0	0	0	5	0	15	0	0	0	8	0	11	0	0	0	6	0
JMJD1C		26	10	8	0	0	0	4	0	11	5	0	0	6	2	7	5	0	1	2	0
KIAA1586		28	8	0	6	0	4	0	0	17	2	1	0	13	1	11	0	0	0	8	0
ECM2		31	3	15	1	0	1	6	0	15	0	2	0	8	0	1	2	0	0	0	1
CDX2		30	3	17	1	2	0	2	0	7	1	0	0	0	1	6	1	3	0	0	0
ADAM18		28	4	7	1	4	0	1	0	9	2	2	0	4	1	12	1	3	0	4	1
ADAM28		25	7	12	1	2	0	4	0	11	2	0	0	5	1	2	4	0	1	2	3
CHUK		27	5	12	0	1	0	4	0	11	3	4	1	3	1	4	2	0	0	0	1
OSBPL2		21	11	7	1	1	0	1	1	10	2	1	0	2	2	4	8	0	3	1	3
PTPN11		23	9	11	0	7	0	0	0	7	8	4	2	3	2	5	1	2	0	0	0
ARHGAP5		31	0	8	0	2	0	1	0	13	0	4	0	4	0	10	0	0	0	9	0
TAOK3		29	1	25	0	3	0	12	0	3	1	1	0	2	0	1	0	0	0	0	0
WNK3		28	1	8	0	0	0	4	0	11	1	0	0	7	1	9	0	0	0	6	0
ZNF518B		29	0	11	0	1	0	3	0	11	0	1	0	1	0	7	0	0	0	4	0
PIK3R1		27	1	5	0	0	0	2	0	10	0	0	0	3	0	12	1	0	1	9	0
L1TD1		26	1	4	1	1	1	0	0	12	0	5	0	1	0	10	0	3	0	3	0
RAB40C		23	4	13	1	0	1	9	0	7	1	0	0	2	0	3	2	0	0	2	0
MAGEC1		3	23	2	1	1	1	0	0	1	10	0	2	0	4	0	12	0	4	0	3
ZFP36L2		3	22	0	6	0	0	0	4	1	10	1	0	0	5	2	6	2	0	0	5
DCLK2		18	6	5	1	2	1	2	0	11	2	3	0	7	0	2	3	0	0	1	1
INTS4		23	1	11	1	6	0	3	0	9	0	3	0	4	0	3	0	1	0	2	0
MYL1		23	1	7	1	2	0	2	1	11	0	5	0	2	0	5	0	1	0	2	0
PDGFRA		19	5	8	2	1	0	1	1	6	0	0	0	2	0	5	3	0	1	2	0
ABI3BP		21	2	1	0	0	0	1	0	13	2	2	1	7	1	7	0	0	0	4	0
FOXN3		22	1	15	0	5	0	2	0	6	0	3	0	2	0	1	1	0	0	1	0
IL13RA2		23	0	7	0	4	0	3	0	11	0	2	0	1	0	5	0	2	0	2	0
LMOD1		23	0	3	0	0	0	3	0	14	0	0	0	11	0	6	0	0	0	5	0
RASA2		23	0	4	0	0	0	1	0	14	0	1	0	10	0	5	0	1	0	1	0
ZDHHC7		21	2	2	0	0	0	0	0	11	0	2	0	3	0	8	2	1	0	4	0
DCAF12L2		6	16	0	1	0	0	0	0	3	8	0	1	2	2	3	7	0	2	2	1
GMPS		18	4	7	0	1	0	0	0	8	4	3	0	1	1	3	0	0	0	2	0
SLC26A8		20	2	7	0	1	0	1	0	9	1	0	0	5	0	4	1	0	1	4	0
ZNF354C		21	1	2	1	1	0	1	0	10	0	1	0	2	0	9	0	4	0	3	0
C6orf222		21	0	5	0	1	0	1	0	9	0	1	0	3	0	7	0	0	0	6	0
LAMC1		11	10	1	2	0	1	1	0	2	2	0	0	1	1	8	6	0	2	6	2
NEK1		14	7	6	3	0	2	2	0	5	4	1	1	2	1	3	0	0	0	2	0
OSBPL11		20	1	14	0	1	0	4	0	6	0	2	0	3	0	0	1	0	0	0	0
DSG1		17	3	0	0	0	0	0	0	15	0	2	0	7	0	2	3	1	1	0	0
LEO1		19	1	4	0	0	0	0	0	7	0	0	0	4	0	8	1	0	0	4	0
NEFH		16	4	1	1	0	0	0	1	5	0	0	0	3	0	10	3	3	0	3	1
PALLD		16	4	3	0	0	0	0	0	10	2	0	2	8	0	3	2	0	1	2	0
SLC22A3		3	16	2	1	0	0	0	0	0	8	0	2	0	0	1	7	0	1	1	3
CCDC141		12	6	6	3	0	2	4	0	3	2	1	0	1	1	3	1	0	0	2	1
DDX43		11	7	2	3	0	3	0	0	5	3	1	2	2	1	4	1	0	0	4	0
OR1J2		18	0	4	0	1	0	2	0	8	0	1	0	3	0	6	0	0	0	4	0
PRKCH		9	9	6	1	2	1	4	0	3	4	0	0	3	2	0	4	0	0	0	1
RB1		16	2	0	2	0	0	0	0	11	0	2	0	3	0	5	0	1	0	4	0
ZFC3H1		17	1	7	0	0	0	1	0	8	0	0	0	2	0	2	1	0	0	1	0
AKAP3		15	2	6	0	5	0	0	0	7	2	2	0	2	2	2	0	0	0	0	0
ARFIP1		17	0	1	0	0	0	0	0	7	0	1	0	5	0	9	0	0	0	8	0
DLL3		7	10	3	1	0	0	1	1	2	3	1	0	0	0	2	6	0	0	1	4
LHCGR		11	6	2	1	0	1	0	0	3	3	0	0	2	1	6	2	1	0	2	1
RAF1		16	1	5	0	0	0	2	0	9	1	0	0	2	1	2	0	0	0	2	0
TCF7L2		16	1	5	0	0	0	1	0	6	1	0	0	1	0	5	0	0	0	4	0
ERBB2		0	16	0	7	0	1	0	1	0	6	0	3	0	1	0	3	0	0	0	2
MAP9		16	0	3	0	1	0	1	0	11	0	5	0	2	0	2	0	1	0	0	0
PIK3R4		16	0	9	0	1	0	1	0	4	0	1	0	0	0	3	0	0	0	1	0
TGFBR2		16	0	7	0	2	0	1	0	7	0	2	0	1	0	2	0	0	0	1	0
C6orf89		5	10	2	1	0	0	0	1	0	0	0	0	0	0	3	9	0	1	1	6
NUP188		13	2	2	0	1	0	1	0	6	0	1	0	2	0	5	2	1	2	2	0
PTPN12		15	0	4	0	0	0	1	0	6	0	2	0	1	0	5	0	0	0	4	0
RING1	Monoubiquitination of Lys-119 of histone H2A	10	5	2	1	1	0	1	1	5	0	2	0	3	0	3	4	1	1	2	2
BRE		14	0	4	0	0	0	2	0	5	0	0	0	1	0	5	0	0	0	2	0
CUL2		14	0	5	0	1	0	2	0	7	0	0	0	4	0	2	0	0	0	1	0
MIER1		14	0	6	0	1	0	2	0	5	0	1	0	4	0	3	0	0	0	3	0
MTMR8		13	1	2	0	0	0	0	0	2	0	0	0	1	0	9	1	1	0	4	0
OVGP1		2	12	1	0	0	0	0	0	1	7	0	1	1	4	0	5	0	0	0	4
SCLY		8	6	3	0	0	0	3	0	4	5	0	1	2	2	1	1	1	0	0	0
PTPRD		5	8	2	3	0	1	0	0	3	2	0	0	0	1	0	3	0	0	0	2
TAF7L		3	10	0	1	0	0	0	0	1	6	0	4	1	1	2	3	0	2	1	0
TUBE1		13	0	10	0	1	0	2	0	3	0	0	0	1	0	0	0	0	0	0	0
B4GALT6		5	7	2	0	0	0	1	0	1	2	0	1	1	0	2	5	0	0	2	5
EFEMP1		7	5	2	1	1	1	0	0	4	0	0	0	1	0	1	4	0	1	1	2
EPHA3		10	2	2	1	0	1	0	0	3	0	1	0	1	0	5	1	0	0	3	0
GATA3		7	5	3	0	2	0	1	0	2	0	0	0	1	0	2	5	0	0	0	1
MEPE		12	0	5	0	0	0	3	0	2	0	0	0	2	0	5	0	0	0	5	0
MPO		10	2	2	1	0	1	2	0	5	0	0	0	5	0	3	1	0	1	2	0
SLC4A10		9	3	2	1	1	0	0	0	5	0	1	0	1	0	2	2	0	0	0	0
UIMC1		11	1	4	0	0	0	2	0	3	1	0	1	1	0	4	0	0	0	2	0
EML4		10	1	2	0	1	0	0	0	4	0	2	0	0	0	4	1	0	0	3	0
GLI2		10	1	6	0	0	0	1	0	4	1	0	0	3	1	0	0	0	0	0	0
GNPAT		10	1	5	0	0	0	3	0	4	0	0	0	2	0	1	1	0	1	1	0
LRRC23		11	0	6	0	0	0	0	0	3	0	1	0	2	0	2	0	0	0	1	0
PLEK		8	3	2	0	0	0	0	0	5	1	3	0	1	0	1	2	0	0	1	1
RBBP7		11	0	2	0	0	0	0	0	5	0	1	0	0	0	4	0	0	0	4	0
SLC9A9		4	7	1	2	0	0	0	2	1	1	0	0	0	1	2	4	1	1	1	1
STK36		9	2	2	1	2	0	0	1	7	0	0	0	5	0	0	1	0	0	0	0
CYLD		9	1	2	0	0	0	1	0	7	0	0	0	4	0	0	1	0	0	0	0
KRT14		0	10	0	1	0	1	0	0	0	3	0	0	0	2	0	6	0	2	0	3
NCF2		8	2	0	0	0	0	0	0	4	1	1	1	1	0	4	1	0	0	3	0
PIK3C2G		5	5	3	1	0	0	1	0	1	2	0	1	0	0	1	2	0	0	1	0
SCAI		1	9	0	1	0	0	0	0	1	4	0	1	0	0	0	4	0	1	0	0
TUT1		10	0	9	0	0	0	3	0	1	0	0	0	0	0	0	0	0	0	0	0
ZNF583		10	0	6	0	0	0	6	0	4	0	1	0	2	0	0	0	0	0	0	0
EHBP1		4	5	4	0	1	0	0	0	0	3	0	0	0	1	0	2	0	0	0	1
OR6C75		6	3	1	0	0	0	0	0	4	1	0	1	2	0	1	2	0	1	1	0
PRKAA2		8	1	4	0	0	0	0	0	3	1	1	0	1	0	1	0	0	0	0	0
THUMPD3		5	4	2	0	0	0	0	0	2	0	1	0	1	0	1	4	0	0	1	0
ZBTB7C		7	2	5	0	0	0	3	0	2	1	0	0	1	1	0	1	0	0	0	1
AP1G2		8	0	5	0	0	0	1	0	3	0	0	0	1	0	0	0	0	0	0	0
ASB11		8	0	2	0	0	0	0	0	5	0	0	0	2	0	1	0	0	0	1	0
C5orf22		8	0	4	0	1	0	1	0	4	0	0	0	2	0	0	0	0	0	0	0
EGFR		3	5	2	0	0	0	2	0	1	2	0	0	0	1	0	3	0	0	0	1
FGFR1		8	0	1	0	1	0	0	0	4	0	1	0	0	0	3	0	2	0	1	0
KLC4		8	0	2	0	2	0	0	0	6	0	1	0	3	0	0	0	0	0	0	0
MRE11A		8	0	0	0	0	0	0	0	2	0	0	0	1	0	6	0	0	0	6	0
POLD3		8	0	3	0	0	0	1	0	5	0	0	0	1	0	0	0	0	0	0	0
SCLT1		7	1	4	0	1	0	1	0	0	0	0	0	0	0	3	1	1	0	1	1
ADAMTS19		6	1	3	0	0	0	0	0	1	0	0	0	0	0	2	1	1	0	0	1
CASC1		6	1	4	0	0	0	1	0	2	1	0	0	1	0	0	0	0	0	0	0
CHRM2		5	2	2	0	2	0	0	0	3	2	0	2	3	0	0	0	0	0	0	0
CTTN		4	3	0	0	0	0	0	0	2	3	0	0	1	3	2	0	0	0	2	0
CWF19L2		7	0	3	0	1	0	1	0	3	0	0	0	1	0	1	0	0	0	1	0
DDX59		3	4	1	0	0	0	1	0	2	1	0	0	1	0	0	3	0	0	0	1
HTR2A		2	5	0	2	0	0	0	0	1	2	0	0	1	0	1	1	0	0	0	0
IRAK3		7	0	2	0	1	0	0	0	5	0	0	0	3	0	0	0	0	0	0	0
NCAPD2		7	0	0	0	0	0	0	0	2	0	1	0	0	0	5	0	0	0	3	0
NOX5		1	6	0	0	0	0	0	0	0	1	0	1	0	0	1	5	0	0	1	1
NUP54		7	0	2	0	0	0	2	0	3	0	0	0	2	0	2	0	0	0	2	0
PNPLA8		5	2	1	1	0	1	1	0	4	1	0	0	2	0	0	0	0	0	0	0
FUBP3		2	4	1	0	0	0	0	0	0	2	0	1	0	0	1	2	0	0	1	0
MACC1		5	1	0	0	0	0	0	0	1	1	0	0	1	0	4	0	0	0	4	0
MAGEB2		6	0	0	0	0	0	0	0	4	0	1	0	2	0	2	0	1	0	1	0
MOV10		5	1	4	0	0	0	0	0	1	0	0	0	0	0	0	1	0	0	0	1
SYT1		6	0	1	0	0	0	0	0	3	0	0	0	2	0	2	0	0	0	1	0
ZFX		5	1	0	0	0	0	0	0	4	1	0	1	3	0	1	0	0	0	0	0
ZKSCAN2		6	0	1	0	0	0	0	0	5	0	0	0	2	0	0	0	0	0	0	0
AFM		4	1	0	0	0	0	0	0	3	0	1	0	1	0	1	1	1	0	0	0
CXorf38		0	5	0	3	0	1	0	0	0	1	0	0	0	0	0	1	0	0	0	0
EFHC2		4	1	0	0	0	0	0	0	2	0	0	0	0	0	2	1	1	0	0	0
MAPK6		5	0	0	0	0	0	0	0	3	0	1	0	1	0	2	0	0	0	2	0
MEN1	Part of histone methyltransferase complex	4	1	0	0	0	0	0	0	3	0	0	0	1	0	1	1	0	0	0	0
NONO		4	1	1	0	0	0	1	0	3	0	0	0	2	0	0	1	0	0	0	0
OR2M3		4	1	1	0	0	0	1	0	2	1	1	1	0	0	1	0	0	0	1	0
PCBP1		5	0	1	0	0	0	1	0	1	0	0	0	0	0	3	0	0	0	3	0
RUFY1		3	2	0	1	0	1	0	0	1	1	0	0	0	0	2	0	0	0	1	0
ZFYVE16		4	1	2	0	0	0	0	0	2	0	0	0	2	0	0	1	0	0	0	0
E2F5		4	0	2	0	0	0	1	0	1	0	0	0	0	0	1	0	0	0	1	0
KRT19		3	1	1	1	0	0	0	0	2	0	1	0	1	0	0	0	0	0	0	0
NFATC3		4	0	0	0	0	0	0	0	2	0	0	0	2	0	2	0	0	0	2	0
NRK		4	0	0	0	0	0	0	0	3	0	1	0	0	0	1	0	0	0	1	0
PON3		4	0	2	0	1	0	0	0	2	0	0	0	1	0	0	0	0	0	0	0
PRDM1	Histone methyltransferase	3	1	0	1	0	1	0	0	1	0	0	0	0	0	2	0	0	0	1	0
RASAL2		4	0	3	0	0	0	0	0	1	0	0	0	1	0	0	0	0	0	0	0
SMAD2		4	0	1	0	0	0	0	0	3	0	0	0	2	0	0	0	0	0	0	0
SMARCA1	Chromatin remodeler	4	0	2	0	1	0	1	0	1	0	0	0	0	0	1	0	0	0	1	0
SP110		4	0	3	0	0	0	0	0	1	0	0	0	0	0	0	0	0	0	0	0
ZNF334		4	0	0	0	0	0	0	0	3	0	0	0	2	0	1	0	0	0	1	0
ANKRD30A		3	0	1	0	0	0	0	0	1	0	1	0	0	0	1	0	0	0	0	0
ANKRD36B		3	0	0	0	0	0	0	0	1	0	0	0	0	0	2	0	0	0	1	0
DMRTB1		3	0	1	0	0	0	0	0	2	0	0	0	0	0	0	0	0	0	0	0
EIF2B5		0	3	0	1	0	0	0	1	0	1	0	0	0	0	0	1	0	0	0	0
IVL		0	3	0	0	0	0	0	0	0	1	0	0	0	1	0	2	0	0	0	1
MRPS5		2	1	0	0	0	0	0	0	2	0	0	0	1	0	0	1	0	1	0	0
NLRC4		3	0	1	0	0	0	0	0	2	0	0	0	0	0	0	0	0	0	0	0
OR2Y1		2	1	2	0	0	0	2	0	0	0	0	0	0	0	0	1	0	0	0	0
PAXIP1		2	1	0	1	0	0	0	0	2	0	0	0	1	0	0	0	0	0	0	0
ARNT2		2	0	1	0	0	0	1	0	1	0	0	0	1	0	0	0	0	0	0	0
C12orf40		2	0	1	0	1	0	0	0	1	0	0	0	1	0	0	0	0	0	0	0
CCR2		2	0	1	0	0	0	0	0	1	0	0	0	1	0	0	0	0	0	0	0
CRY1		2	0	1	0	1	0	0	0	1	0	0	0	1	0	0	0	0	0	0	0
DDX23		2	0	1	0	0	0	1	0	0	0	0	0	0	0	1	0	0	0	0	0
DGKH		2	0	0	0	0	0	0	0	2	0	0	0	0	0	0	0	0	0	0	0
DKK2		1	1	0	0	0	0	0	0	1	0	1	0	0	0	0	1	0	0	0	0
DNAJC16		2	0	0	0	0	0	0	0	2	0	0	0	2	0	0	0	0	0	0	0
EPC1		2	0	0	0	0	0	0	0	2	0	0	0	1	0	0	0	0	0	0	0
FAHD2A		2	0	0	0	0	0	0	0	2	0	1	0	1	0	0	0	0	0	0	0
GPR75		1	1	0	0	0	0	0	0	0	1	0	0	0	0	1	0	0	0	1	0
HCRTR2		0	2	0	0	0	0	0	0	0	0	0	0	0	0	0	2	0	0	0	1
IFITM3		0	2	0	0	0	0	0	0	0	0	0	0	0	0	0	2	0	0	0	1
IL1RAPL1		2	0	1	0	0	0	0	0	1	0	1	0	0	0	0	0	0	0	0	0
JAK2		1	1	0	1	0	0	0	0	1	0	0	0	0	0	0	0	0	0	0	0
KIFAP3		0	2	0	0	0	0	0	0	0	1	0	0	0	0	0	1	0	0	0	0
MAP4K3		2	0	1	0	1	0	0	0	1	0	0	0	1	0	0	0	0	0	0	0
MTDH		1	1	0	0	0	0	0	0	0	1	0	1	0	0	1	0	0	0	1	0
OR10J1		1	1	0	0	0	0	0	0	1	0	0	0	1	0	0	1	0	1	0	0
OR2A5		2	0	0	0	0	0	0	0	1	0	0	0	0	0	1	0	0	0	1	0
OTX2		2	0	0	0	0	0	0	0	0	0	0	0	0	0	2	0	0	0	1	0
PRAMEF12		0	2	0	1	0	0	0	0	0	0	0	0	0	0	0	1	0	0	0	0
RBM12		2	0	0	0	0	0	0	0	2	0	1	0	1	0	0	0	0	0	0	0
SAMD9L		2	0	1	0	0	0	0	0	0	0	0	0	0	0	1	0	0	0	1	0
SLC2A3		2	0	0	0	0	0	0	0	2	0	1	0	1	0	0	0	0	0	0	0
ST3GAL6		2	0	0	0	0	0	0	0	1	0	0	0	0	0	1	0	0	0	0	0
ZNF189		2	0	0	0	0	0	0	0	1	0	0	0	0	0	1	0	0	0	1	0
ZNF280C		2	0	1	0	0	0	0	0	0	0	0	0	0	0	1	0	0	0	1	0
ZNF789		2	0	0	0	0	0	0	0	2	0	0	0	1	0	0	0	0	0	0	0
ZNF83		2	0	1	0	0	0	0	0	1	0	0	0	1	0	0	0	0	0	0	0
ASNSD1		1	0	1	0	0	0	0	0	0	0	0	0	0	0	0	0	0	0	0	0
C15orf40		0	1	0	0	0	0	0	0	0	0	0	0	0	0	0	1	0	1	0	0
CHRNA3		1	0	0	0	0	0	0	0	1	0	0	0	0	0	0	0	0	0	0	0
CLDN10		1	0	1	0	0	0	0	0	0	0	0	0	0	0	0	0	0	0	0	0
FNDC7		0	1	0	0	0	0	0	0	0	0	0	0	0	0	0	1	0	0	0	0
GPR126		1	0	0	0	0	0	0	0	1	0	0	0	1	0	0	0	0	0	0	0
GPR87		1	0	1	0	0	0	1	0	0	0	0	0	0	0	0	0	0	0	0	0
HIST1H1T		1	0	0	0	0	0	0	0	0	0	0	0	0	0	1	0	0	0	1	0
ICOSLG		0	1	0	0	0	0	0	0	0	0	0	0	0	0	0	1	0	0	0	1
IKZF4		1	0	0	0	0	0	0	0	0	0	0	0	0	0	1	0	0	0	1	0
NF2		1	0	0	0	0	0	0	0	1	0	0	0	1	0	0	0	0	0	0	0
NLK		1	0	0	0	0	0	0	0	0	0	0	0	0	0	1	0	0	0	1	0
OR2T33		0	1	0	0	0	0	0	0	0	1	0	0	0	0	0	0	0	0	0	0
OR4D10		1	0	0	0	0	0	0	0	1	0	0	0	1	0	0	0	0	0	0	0
PANK1		1	0	0	0	0	0	0	0	0	0	0	0	0	0	1	0	0	0	1	0
PARP12		1	0	0	0	0	0	0	0	0	0	0	0	0	0	1	0	0	0	1	0
POLM		0	1	0	0	0	0	0	0	0	1	0	1	0	0	0	0	0	0	0	0
PPP1R12A		1	0	0	0	0	0	0	0	1	0	0	0	1	0	0	0	0	0	0	0
RBM10		1	0	0	0	0	0	0	0	1	0	1	0	0	0	0	0	0	0	0	0
RUNX1		1	0	0	0	0	0	0	0	0	0	0	0	0	0	1	0	0	0	1	0
SKIL		1	0	0	0	0	0	0	0	1	0	0	0	0	0	0	0	0	0	0	0
SLC28A2		1	0	0	0	0	0	0	0	0	0	0	0	0	0	1	0	0	0	1	0
TBC1D10C		0	1	0	0	0	0	0	0	0	0	0	0	0	0	0	1	0	0	0	1
TSHR		1	0	0	0	0	0	0	0	0	0	0	0	0	0	1	0	0	0	1	0
WEE1		0	1	0	1	0	0	0	1	0	0	0	0	0	0	0	0	0	0	0	0
ZBTB33	Recruit the N-CoR repressor complex to promote histone deacetylation	1	0	1	0	0	0	1	0	0	0	0	0	0	0	0	0	0	0	0	0
ZNF473		1	0	0	0	0	0	0	0	1	0	0	0	0	0	0	0	0	0	0	0
ABCD4		0	0	0	0	0	0	0	0	0	0	0	0	0	0	0	0	0	0	0	0
ADH1B		0	0	0	0	0	0	0	0	0	0	0	0	0	0	0	0	0	0	0	0
ADORA3		0	0	0	0	0	0	0	0	0	0	0	0	0	0	0	0	0	0	0	0
AGBL2		0	0	0	0	0	0	0	0	0	0	0	0	0	0	0	0	0	0	0	0
AGFG1		0	0	0	0	0	0	0	0	0	0	0	0	0	0	0	0	0	0	0	0
ALG9		0	0	0	0	0	0	0	0	0	0	0	0	0	0	0	0	0	0	0	0
ANAPC4		0	0	0	0	0	0	0	0	0	0	0	0	0	0	0	0	0	0	0	0
AP1M1		0	0	0	0	0	0	0	0	0	0	0	0	0	0	0	0	0	0	0	0
ARHGAP25		0	0	0	0	0	0	0	0	0	0	0	0	0	0	0	0	0	0	0	0
ARMC9		0	0	0	0	0	0	0	0	0	0	0	0	0	0	0	0	0	0	0	0
ATXN3L		0	0	0	0	0	0	0	0	0	0	0	0	0	0	0	0	0	0	0	0
BACE2		0	0	0	0	0	0	0	0	0	0	0	0	0	0	0	0	0	0	0	0
BAP1	Histone deubiquitinating enzyme	0	0	0	0	0	0	0	0	0	0	0	0	0	0	0	0	0	0	0	0
BMPR1A		0	0	0	0	0	0	0	0	0	0	0	0	0	0	0	0	0	0	0	0
C14orf159		0	0	0	0	0	0	0	0	0	0	0	0	0	0	0	0	0	0	0	0
C19orf66		0	0	0	0	0	0	0	0	0	0	0	0	0	0	0	0	0	0	0	0
CBL		0	0	0	0	0	0	0	0	0	0	0	0	0	0	0	0	0	0	0	0
CCAR1		0	0	0	0	0	0	0	0	0	0	0	0	0	0	0	0	0	0	0	0
CCDC3		0	0	0	0	0	0	0	0	0	0	0	0	0	0	0	0	0	0	0	0
CEP135		0	0	0	0	0	0	0	0	0	0	0	0	0	0	0	0	0	0	0	0
CLIP4		0	0	0	0	0	0	0	0	0	0	0	0	0	0	0	0	0	0	0	0
CLVS2		0	0	0	0	0	0	0	0	0	0	0	0	0	0	0	0	0	0	0	0
CNTFR		0	0	0	0	0	0	0	0	0	0	0	0	0	0	0	0	0	0	0	0
COLEC10		0	0	0	0	0	0	0	0	0	0	0	0	0	0	0	0	0	0	0	0
CYP4A22		0	0	0	0	0	0	0	0	0	0	0	0	0	0	0	0	0	0	0	0
DCBLD1		0	0	0	0	0	0	0	0	0	0	0	0	0	0	0	0	0	0	0	0
DHX32		0	0	0	0	0	0	0	0	0	0	0	0	0	0	0	0	0	0	0	0
DHX35		0	0	0	0	0	0	0	0	0	0	0	0	0	0	0	0	0	0	0	0
DNAJC7		0	0	0	0	0	0	0	0	0	0	0	0	0	0	0	0	0	0	0	0
DUSP19		0	0	0	0	0	0	0	0	0	0	0	0	0	0	0	0	0	0	0	0
EFTUD2		0	0	0	0	0	0	0	0	0	0	0	0	0	0	0	0	0	0	0	0
ERBB2IP		0	0	0	0	0	0	0	0	0	0	0	0	0	0	0	0	0	0	0	0
EXD2		0	0	0	0	0	0	0	0	0	0	0	0	0	0	0	0	0	0	0	0
F2RL1		0	0	0	0	0	0	0	0	0	0	0	0	0	0	0	0	0	0	0	0
FAHD2B		0	0	0	0	0	0	0	0	0	0	0	0	0	0	0	0	0	0	0	0
FAM26E		0	0	0	0	0	0	0	0	0	0	0	0	0	0	0	0	0	0	0	0
FAM9A		0	0	0	0	0	0	0	0	0	0	0	0	0	0	0	0	0	0	0	0
FAS		0	0	0	0	0	0	0	0	0	0	0	0	0	0	0	0	0	0	0	0
FIGNL1		0	0	0	0	0	0	0	0	0	0	0	0	0	0	0	0	0	0	0	0
FLT3		0	0	0	0	0	0	0	0	0	0	0	0	0	0	0	0	0	0	0	0
GAB1		0	0	0	0	0	0	0	0	0	0	0	0	0	0	0	0	0	0	0	0
GAB2		0	0	0	0	0	0	0	0	0	0	0	0	0	0	0	0	0	0	0	0
GABPA		0	0	0	0	0	0	0	0	0	0	0	0	0	0	0	0	0	0	0	0
GAD2		0	0	0	0	0	0	0	0	0	0	0	0	0	0	0	0	0	0	0	0
GPNMB		0	0	0	0	0	0	0	0	0	0	0	0	0	0	0	0	0	0	0	0
GPR174		0	0	0	0	0	0	0	0	0	0	0	0	0	0	0	0	0	0	0	0
GPR22		0	0	0	0	0	0	0	0	0	0	0	0	0	0	0	0	0	0	0	0
GRB14		0	0	0	0	0	0	0	0	0	0	0	0	0	0	0	0	0	0	0	0
HAUS6		0	0	0	0	0	0	0	0	0	0	0	0	0	0	0	0	0	0	0	0
HFE2		0	0	0	0	0	0	0	0	0	0	0	0	0	0	0	0	0	0	0	0
HIST1H1C	A member of histone 1 family	0	0	0	0	0	0	0	0	0	0	0	0	0	0	0	0	0	0	0	0
HM13		0	0	0	0	0	0	0	0	0	0	0	0	0	0	0	0	0	0	0	0
HNRNPH3		0	0	0	0	0	0	0	0	0	0	0	0	0	0	0	0	0	0	0	0
HORMAD1		0	0	0	0	0	0	0	0	0	0	0	0	0	0	0	0	0	0	0	0
HPS3		0	0	0	0	0	0	0	0	0	0	0	0	0	0	0	0	0	0	0	0
IFIT2		0	0	0	0	0	0	0	0	0	0	0	0	0	0	0	0	0	0	0	0
IFT57		0	0	0	0	0	0	0	0	0	0	0	0	0	0	0	0	0	0	0	0
KCNG4		0	0	0	0	0	0	0	0	0	0	0	0	0	0	0	0	0	0	0	0
KCTD9		0	0	0	0	0	0	0	0	0	0	0	0	0	0	0	0	0	0	0	0
KDM6A	Histone demethylase	0	0	0	0	0	0	0	0	0	0	0	0	0	0	0	0	0	0	0	0
KLK10		0	0	0	0	0	0	0	0	0	0	0	0	0	0	0	0	0	0	0	0
LAS1L		0	0	0	0	0	0	0	0	0	0	0	0	0	0	0	0	0	0	0	0
LBP		0	0	0	0	0	0	0	0	0	0	0	0	0	0	0	0	0	0	0	0
LINGO4		0	0	0	0	0	0	0	0	0	0	0	0	0	0	0	0	0	0	0	0
MAGEA1		0	0	0	0	0	0	0	0	0	0	0	0	0	0	0	0	0	0	0	0
MANBA		0	0	0	0	0	0	0	0	0	0	0	0	0	0	0	0	0	0	0	0
MBTD1		0	0	0	0	0	0	0	0	0	0	0	0	0	0	0	0	0	0	0	0
MMP8		0	0	0	0	0	0	0	0	0	0	0	0	0	0	0	0	0	0	0	0
MSRB3		0	0	0	0	0	0	0	0	0	0	0	0	0	0	0	0	0	0	0	0
NAP1L1		0	0	0	0	0	0	0	0	0	0	0	0	0	0	0	0	0	0	0	0
NDUFAF1		0	0	0	0	0	0	0	0	0	0	0	0	0	0	0	0	0	0	0	0
NTAN1		0	0	0	0	0	0	0	0	0	0	0	0	0	0	0	0	0	0	0	0
NTRK3		0	0	0	0	0	0	0	0	0	0	0	0	0	0	0	0	0	0	0	0
NUDCD1		0	0	0	0	0	0	0	0	0	0	0	0	0	0	0	0	0	0	0	0
OAS1		0	0	0	0	0	0	0	0	0	0	0	0	0	0	0	0	0	0	0	0
OR5B2		0	0	0	0	0	0	0	0	0	0	0	0	0	0	0	0	0	0	0	0
OR7C1		0	0	0	0	0	0	0	0	0	0	0	0	0	0	0	0	0	0	0	0
OR8A1		0	0	0	0	0	0	0	0	0	0	0	0	0	0	0	0	0	0	0	0
OXSM		0	0	0	0	0	0	0	0	0	0	0	0	0	0	0	0	0	0	0	0
PAK3		0	0	0	0	0	0	0	0	0	0	0	0	0	0	0	0	0	0	0	0
PARG		0	0	0	0	0	0	0	0	0	0	0	0	0	0	0	0	0	0	0	0
PDP2		0	0	0	0	0	0	0	0	0	0	0	0	0	0	0	0	0	0	0	0
PHF1	Part of histone methyltransferase complex	0	0	0	0	0	0	0	0	0	0	0	0	0	0	0	0	0	0	0	0
PI4K2B		0	0	0	0	0	0	0	0	0	0	0	0	0	0	0	0	0	0	0	0
PLK2		0	0	0	0	0	0	0	0	0	0	0	0	0	0	0	0	0	0	0	0
PPP1R12B		0	0	0	0	0	0	0	0	0	0	0	0	0	0	0	0	0	0	0	0
PRRG1		0	0	0	0	0	0	0	0	0	0	0	0	0	0	0	0	0	0	0	0
RNF128		0	0	0	0	0	0	0	0	0	0	0	0	0	0	0	0	0	0	0	0
RPTN		0	0	0	0	0	0	0	0	0	0	0	0	0	0	0	0	0	0	0	0
RRAGD		0	0	0	0	0	0	0	0	0	0	0	0	0	0	0	0	0	0	0	0
RSPO2		0	0	0	0	0	0	0	0	0	0	0	0	0	0	0	0	0	0	0	0
SELPLG		0	0	0	0	0	0	0	0	0	0	0	0	0	0	0	0	0	0	0	0
SERPINA9		0	0	0	0	0	0	0	0	0	0	0	0	0	0	0	0	0	0	0	0
SGK3		0	0	0	0	0	0	0	0	0	0	0	0	0	0	0	0	0	0	0	0
SLC11A2		0	0	0	0	0	0	0	0	0	0	0	0	0	0	0	0	0	0	0	0
SLC25A13		0	0	0	0	0	0	0	0	0	0	0	0	0	0	0	0	0	0	0	0
SLC7A6		0	0	0	0	0	0	0	0	0	0	0	0	0	0	0	0	0	0	0	0
SNX2		0	0	0	0	0	0	0	0	0	0	0	0	0	0	0	0	0	0	0	0
SPANXN2		0	0	0	0	0	0	0	0	0	0	0	0	0	0	0	0	0	0	0	0
STRADB		0	0	0	0	0	0	0	0	0	0	0	0	0	0	0	0	0	0	0	0
SYNCRIP		0	0	0	0	0	0	0	0	0	0	0	0	0	0	0	0	0	0	0	0
TAF1		0	0	0	0	0	0	0	0	0	0	0	0	0	0	0	0	0	0	0	0
TAT		0	0	0	0	0	0	0	0	0	0	0	0	0	0	0	0	0	0	0	0
TBL1XR1		0	0	0	0	0	0	0	0	0	0	0	0	0	0	0	0	0	0	0	0
TFE3		0	0	0	0	0	0	0	0	0	0	0	0	0	0	0	0	0	0	0	0
THAP9		0	0	0	0	0	0	0	0	0	0	0	0	0	0	0	0	0	0	0	0
TM9SF2		0	0	0	0	0	0	0	0	0	0	0	0	0	0	0	0	0	0	0	0
TMEM169		0	0	0	0	0	0	0	0	0	0	0	0	0	0	0	0	0	0	0	0
TNMD		0	0	0	0	0	0	0	0	0	0	0	0	0	0	0	0	0	0	0	0
TP53RK		0	0	0	0	0	0	0	0	0	0	0	0	0	0	0	0	0	0	0	0
TRIM32		0	0	0	0	0	0	0	0	0	0	0	0	0	0	0	0	0	0	0	0
TRIM54		0	0	0	0	0	0	0	0	0	0	0	0	0	0	0	0	0	0	0	0
TXNDC2		0	0	0	0	0	0	0	0	0	0	0	0	0	0	0	0	0	0	0	0
UBA3		0	0	0	0	0	0	0	0	0	0	0	0	0	0	0	0	0	0	0	0
WDR5		0	0	0	0	0	0	0	0	0	0	0	0	0	0	0	0	0	0	0	0
WDR75		0	0	0	0	0	0	0	0	0	0	0	0	0	0	0	0	0	0	0	0
WNT16		0	0	0	0	0	0	0	0	0	0	0	0	0	0	0	0	0	0	0	0
WT1		0	0	0	0	0	0	0	0	0	0	0	0	0	0	0	0	0	0	0	0
ZFP57		0	0	0	0	0	0	0	0	0	0	0	0	0	0	0	0	0	0	0	0
ZHX1		0	0	0	0	0	0	0	0	0	0	0	0	0	0	0	0	0	0	0	0
ZNF438		0	0	0	0	0	0	0	0	0	0	0	0	0	0	0	0	0	0	0	0
ZNF585A		0	0	0	0	0	0	0	0	0	0	0	0	0	0	0	0	0	0	0	0
ZNF619		0	0	0	0	0	0	0	0	0	0	0	0	0	0	0	0	0	0	0	0
ZSWIM3		0	0	0	0	0	0	0	0	0	0	0	0	0	0	0	0	0	0	0	0

## Sheet: GBM
Counts for driver gene–methylation probe associations for 18 cancer types (q<0.05; Wilcoxon rank-sum test), stratified by CpG subset [methylome (all probes), CpG island probes, shores and shelves probes, and open sea probes] as well as hypo- or hypermethylated status (+: positive associations, -: negative associations); epigenetic modifying enzymes are annotated.
Glioblastoma multiforme (GBM)
	Epigenetic function	Methylome		CpG Island		Hyper CpG Island		Hypo CpG Island		Shores & Shelves		Hyper Shores & Shelves		Hypo Shores & Shelves		Open sea		Hyper Open sea		Hypo Open sea
		+	-	+	-	+	-	+	-	+	-	+	-	+	-	+	-	+	-	+	-
IDH1	Mutant form blocks TET-demethylation	31877	3535	10971	1315	NA	NA	NA	NA	10860	1126	NA	NA	NA	NA	10046	1094	NA	NA	NA	NA
TP53		1954	9154	797	1190	NA	NA	NA	NA	529	3457	NA	NA	NA	NA	628	4507	NA	NA	NA	NA
PDGFRA		8	7599	6	876	NA	NA	NA	NA	1	3939	NA	NA	NA	NA	1	2784	NA	NA	NA	NA
ATRX	Chromatin remodeler	846	1404	294	850	NA	NA	NA	NA	228	401	NA	NA	NA	NA	324	153	NA	NA	NA	NA
SLC26A3		11	964	4	118	NA	NA	NA	NA	3	386	NA	NA	NA	NA	4	460	NA	NA	NA	NA
NF1		323	474	15	147	NA	NA	NA	NA	90	227	NA	NA	NA	NA	218	100	NA	NA	NA	NA
EGFR		216	523	25	113	NA	NA	NA	NA	77	145	NA	NA	NA	NA	114	265	NA	NA	NA	NA
STAG2		0	690	0	134	NA	NA	NA	NA	0	329	NA	NA	NA	NA	0	227	NA	NA	NA	NA
RB1		38	255	3	76	NA	NA	NA	NA	15	100	NA	NA	NA	NA	20	79	NA	NA	NA	NA
DSP		5	160	4	24	NA	NA	NA	NA	1	62	NA	NA	NA	NA	0	74	NA	NA	NA	NA
CHD8	Chromatin remodeler	43	85	4	45	NA	NA	NA	NA	14	22	NA	NA	NA	NA	25	18	NA	NA	NA	NA
PTEN		1	93	0	39	NA	NA	NA	NA	0	40	NA	NA	NA	NA	1	14	NA	NA	NA	NA
PIK3CA		3	47	2	11	NA	NA	NA	NA	1	20	NA	NA	NA	NA	0	16	NA	NA	NA	NA
PIK3R1		11	25	7	8	NA	NA	NA	NA	2	13	NA	NA	NA	NA	2	4	NA	NA	NA	NA
MAP3K1		0	14	0	6	NA	NA	NA	NA	0	6	NA	NA	NA	NA	0	2	NA	NA	NA	NA
RPL5		4	1	3	0	NA	NA	NA	NA	0	1	NA	NA	NA	NA	1	0	NA	NA	NA	NA

## Sheet: HNSC
Counts for driver gene–methylation probe associations for 18 cancer types (q<0.05; Wilcoxon rank-sum test), stratified by CpG subset [methylome (all probes), CpG island probes, shores and shelves probes, and open sea probes] as well as hypo- or hypermethylated status (+: positive associations, -: negative associations); epigenetic modifying enzymes are annotated.
Head and neck squamous cell carcinoma (HNSC)
	Epigenetic function	Methylome		CpG Island		Hyper CpG Island		Hypo CpG Island		Shores & Shelves		Hyper Shores & Shelves		Hypo Shores & Shelves		Open sea		Hyper Open sea		Hypo Open sea
		+	-	+	-	+	-	+	-	+	-	+	-	+	-	+	-	+	-	+	-
NSD1	Histone methyltransferase	1423	72475	643	6929	460	2803	31	2777	328	28119	182	5561	56	16214	452	37427	248	4172	105	25943
CASP8		21552	4660	9504	678	6161	366	653	160	6253	1883	2666	449	1321	984	5795	2099	1858	159	1748	1474
TP53		6891	18496	1883	4880	1009	3242	396	498	3010	4978	1140	2033	979	1691	1998	8638	558	1741	860	5106
NOTCH1		5055	253	1025	38	510	14	149	8	2253	77	909	23	537	32	1777	138	589	15	526	88
NFE2L2		1554	175	396	101	257	13	51	8	557	45	181	9	219	13	601	29	100	7	327	11
HRAS		1087	291	763	59	569	22	31	13	197	132	108	25	28	82	127	100	47	9	32	74
EPHA2		1182	119	901	6	674	0	13	4	197	34	126	0	8	29	84	79	57	1	7	70
PIK3CA		970	60	116	6	61	2	22	2	317	34	89	11	150	11	537	20	92	10	311	5
HUWE1		756	22	423	2	217	0	17	1	178	6	54	1	69	4	155	14	15	2	109	7
RB1		54	423	17	29	1	13	6	14	12	116	0	23	7	63	25	278	6	53	15	141
FAT1		231	135	135	79	79	15	16	5	46	35	5	3	22	12	50	21	5	1	17	13
EP300	Histone acetylase	248	116	54	33	32	2	6	13	94	58	52	5	8	40	100	25	64	1	13	20
CDKN2A		216	134	92	34	76	15	3	10	87	39	51	6	11	22	37	61	14	6	7	43
ARID2	Involved in chromatin remodeling	94	204	28	168	7	51	11	7	40	22	7	6	21	1	26	14	5	3	12	5
IRS4		123	124	39	102	20	18	4	10	31	16	14	3	4	1	53	6	26	2	13	1
ZNF750		40	194	9	67	0	14	3	28	12	89	0	28	2	25	19	38	1	6	13	16
RASA1		84	116	21	36	1	24	13	0	37	32	0	23	33	0	26	48	0	40	24	2
FBXW7		20	141	7	72	0	12	3	8	2	44	1	9	1	10	11	25	1	6	3	12
ASXL1	Probable Polycomb group	136	22	10	6	7	0	0	0	52	10	10	1	14	0	74	6	18	1	17	2
HNRNPL		155	2	72	1	50	0	4	0	64	1	31	0	5	0	19	0	11	0	4	0
KEAP1		21	119	7	53	2	42	2	6	7	41	0	30	3	5	7	25	0	9	3	10
CTCF	Chromatin binding factor	87	13	67	4	63	0	1	2	14	8	7	1	2	6	6	1	4	0	2	1
ITGB1		74	13	38	6	34	0	0	6	24	5	21	0	0	4	12	2	6	2	2	0
SMAD4		45	34	19	15	0	12	16	1	16	7	0	7	14	0	10	12	0	9	9	0
CREBBP	Histone acetylase	19	51	11	3	0	0	4	2	4	19	0	3	0	11	4	29	3	0	0	20
RAC1		39	10	8	3	3	0	1	0	8	7	1	5	4	0	23	0	9	0	8	0
TGFBR2		8	27	6	0	0	0	0	0	1	12	0	2	1	4	1	15	0	6	1	3
KDM6A	Histone demethylase	25	8	8	4	6	0	0	1	8	1	4	0	3	0	9	3	3	0	5	1
B2M		17	3	6	0	3	0	0	0	4	3	1	0	1	1	7	0	5	0	0	0
CES2		14	3	2	0	0	0	0	0	6	1	2	0	1	1	6	2	3	0	0	2
RGL4		11	4	9	2	4	0	0	2	1	1	0	0	0	1	1	1	0	0	1	1
TIGD4		8	3	1	1	1	0	0	0	2	1	2	0	0	1	5	1	2	0	0	1
KRT5		7	1	4	1	1	1	2	0	0	0	0	0	0	0	3	0	2	0	1	0
PTEN		2	0	1	0	0	0	0	0	1	0	0	0	0	0	0	0	0	0	0	0

## Sheet: KIRC
Counts for driver gene–methylation probe associations for 18 cancer types (q<0.05; Wilcoxon rank-sum test), stratified by CpG subset [methylome (all probes), CpG island probes, shores and shelves probes, and open sea probes] as well as hypo- or hypermethylated status (+: positive associations, -: negative associations); epigenetic modifying enzymes are annotated.
Kidney renal clear cell carcinoma (KIRC)
	Epigenetic function	Methylome		CpG Island		Hyper CpG Island		Hypo CpG Island		Shores & Shelves		Hyper Shores & Shelves		Hypo Shores & Shelves		Open sea		Hyper Open sea		Hypo Open sea
		+	-	+	-	+	-	+	-	+	-	+	-	+	-	+	-	+	-	+	-
PBRM1	Involved in chromatin remodeling	11831	3906	2868	475	2327	239	264	195	3589	1681	1868	503	1248	1020	5374	1750	2299	398	2411	1227
SETD2	Histone methyltransferase	6443	2440	3363	230	3081	49	117	149	1627	1250	1232	198	218	874	1453	960	909	178	364	656
BAP1	Histone deubiquitinating enzyme	5162	1240	1127	99	962	29	98	54	2241	329	1132	46	815	255	1794	812	816	105	747	628
KDM5C	Histone demethylase	104	874	17	227	9	110	6	81	19	497	6	136	10	299	68	150	15	12	46	124
ARID1A	Chromatin remodeler	4	261	4	11	4	3	0	4	0	88	0	17	0	63	0	162	0	35	0	108
VHL		106	38	16	17	10	8	1	2	49	11	19	3	12	3	41	10	10	3	15	4
DPCR1		46	54	1	6	0	4	1	0	7	20	1	7	1	6	38	28	18	6	3	12
NEFH		57	16	41	8	37	1	2	5	6	5	5	0	1	4	10	3	4	0	6	2
MTOR		21	17	13	0	7	0	3	0	5	8	3	3	0	3	3	9	1	4	2	3
TP53		3	32	0	2	0	1	0	0	2	4	1	1	1	1	1	26	1	8	0	16
PIK3CA		11	20	5	7	3	2	0	0	4	5	2	1	0	3	2	8	0	1	1	6
PTEN		7	15	0	4	0	4	0	0	2	3	2	1	0	1	5	8	4	4	1	2
PTCH1		4	6	2	0	2	0	0	0	2	2	2	0	0	1	0	4	0	1	0	2
ATM		4	0	1	0	0	0	1	0	2	0	1	0	0	0	1	0	0	0	1	0

## Sheet: KIRP
Counts for driver gene–methylation probe associations for 18 cancer types (q<0.05; Wilcoxon rank-sum test), stratified by CpG subset [methylome (all probes), CpG island probes, shores and shelves probes, and open sea probes] as well as hypo- or hypermethylated status (+: positive associations, -: negative associations); epigenetic modifying enzymes are annotated.
Kidney renal papillary cell carcinoma (KIRP)
	Epigenetic function	Methylome		CpG Island		Hyper CpG Island		Hypo CpG Island		Shores & Shelves		Hyper Shores & Shelves		Hypo Shores & Shelves		Open sea		Hyper Open sea		Hypo Open sea
		+	-	+	-	+	-	+	-	+	-	+	-	+	-	+	-	+	-	+	-
SETD2	Histone methyltransferase	4300	936	1177	142	839	90	65	12	1436	481	900	327	159	56	1687	313	1031	198	242	44
NEFH		3610	913	2404	83	1960	4	15	61	825	170	705	10	14	132	381	660	315	41	10	549
NF2		88	12	50	3	27	1	3	1	25	2	14	2	5	0	13	7	5	4	4	1
KDM6A	Histone demethylase	7	71	0	7	0	3	0	3	3	38	1	23	2	6	4	26	1	13	2	3
MET		14	22	1	5	0	3	0	1	7	9	2	4	2	2	6	8	6	1	0	6
ZNF814		7	7	6	1	2	0	0	1	1	3	1	2	0	1	0	3	0	2	0	0
ZNF598		0	4	0	0	0	0	0	0	0	3	0	2	0	1	0	1	0	0	0	0
SKI		1	1	0	1	0	0	0	0	1	0	0	0	1	0	0	0	0	0	0	0
TDG		1	1	0	0	0	0	0	0	0	0	0	0	0	0	1	1	0	0	1	0
MUC5B		1	0	0	0	0	0	0	0	0	0	0	0	0	0	1	0	0	0	0	0

## Sheet: LIHC
Counts for driver gene–methylation probe associations for 18 cancer types (q<0.05; Wilcoxon rank-sum test), stratified by CpG subset [methylome (all probes), CpG island probes, shores and shelves probes, and open sea probes] as well as hypo- or hypermethylated status (+: positive associations, -: negative associations); epigenetic modifying enzymes are annotated.
Liver hepatocellular carcinoma (LIHC)
	Epigenetic function	Methylome		CpG Island		Hyper CpG Island		Hypo CpG Island		Shores & Shelves		Hyper Shores & Shelves		Hypo Shores & Shelves		Open sea		Hyper Open sea		Hypo Open sea
		+	-	+	-	+	-	+	-	+	-	+	-	+	-	+	-	+	-	+	-
CTNNB1		1065	23869	528	1682	180	77	65	1336	247	7279	59	293	68	6052	290	14908	61	212	107	13748
TP53		435	20370	235	2113	133	56	6	1756	125	9586	87	117	5	8330	75	8671	39	52	16	7983
RB1		966	1551	321	428	186	10	44	275	328	632	110	14	94	479	317	491	95	10	94	375
BAP1	Histone deubiquitinating enzyme	2320	167	517	49	143	13	118	4	1108	53	172	6	507	19	695	65	88	3	397	36
ARID1A	Chromatin remodeler	413	1132	187	580	12	101	138	126	175	325	15	16	138	218	51	227	8	12	34	163
AXIN1		504	691	189	525	77	33	30	75	160	119	27	13	75	28	155	47	18	4	82	16
IL6ST		204	715	91	504	0	177	86	16	86	151	0	65	80	11	27	60	0	30	24	7
HNF1A		161	578	96	57	3	7	52	24	49	188	0	19	35	139	16	333	2	8	11	277
ALB		128	442	95	199	27	45	23	32	21	170	2	17	14	105	12	73	2	9	4	44
TSC2		114	281	46	169	1	41	29	11	50	59	4	15	36	19	18	53	6	9	7	22
APOB		111	100	30	72	10	17	12	15	24	24	8	3	10	5	57	4	1	2	47	0

## Sheet: LUAD
Counts for driver gene–methylation probe associations for 18 cancer types (q<0.05; Wilcoxon rank-sum test), stratified by CpG subset [methylome (all probes), CpG island probes, shores and shelves probes, and open sea probes] as well as hypo- or hypermethylated status (+: positive associations, -: negative associations); epigenetic modifying enzymes are annotated.
Lung adenocarcinoma (LUAD)
	Epigenetic function	Methylome		CpG Island		Hyper CpG Island		Hypo CpG Island		Shores & Shelves		Hyper Shores & Shelves		Hypo Shores & Shelves		Open sea		Hyper Open sea		Hypo Open sea
		+	-	+	-	+	-	+	-	+	-	+	-	+	-	+	-	+	-	+	-
STK11		3269	33840	608	5257	506	2299	32	1601	1075	13662	509	2974	289	6786	1586	14921	563	2264	487	8634
KEAP1		4122	31348	701	7065	563	3338	37	2145	1326	11610	665	1700	264	6810	2095	12673	801	1162	640	8808
TP53		12119	19755	1940	1591	1396	212	142	1093	4722	5194	2431	302	701	4001	5457	12970	2723	508	910	10489
SMARCA4		1455	5494	175	1472	103	762	20	408	372	2012	136	486	89	912	908	2010	339	253	216	1182
KRAS		3538	1794	2153	105	2038	18	28	49	790	696	574	74	97	430	595	993	260	69	164	724
LTBP1		48	3207	15	228	6	12	1	152	13	953	10	31	0	689	20	2026	18	56	0	1532
EGFR		1615	1156	101	266	23	227	40	14	828	299	124	129	497	75	686	591	66	269	468	114
SETD2	Histone methyltransferase	1308	545	78	74	39	27	13	25	383	341	95	98	211	111	847	130	45	35	648	33
COL5A2		252	1037	30	111	29	20	0	55	64	260	42	12	3	195	158	666	99	8	12	612
SLC4A3		162	716	19	26	17	2	0	20	72	140	57	3	3	109	71	550	50	10	5	448
DST		23	711	14	19	9	1	0	13	5	183	2	10	1	129	4	509	3	35	0	385
DUSP22		435	106	52	7	18	1	8	4	151	34	70	5	14	12	232	65	162	4	13	26
RB1		334	143	15	87	4	50	5	1	102	38	20	10	57	9	217	18	18	5	143	6
MED12		18	441	4	50	3	3	0	38	11	134	9	2	0	107	3	257	3	0	0	245
GLDC		286	129	62	8	55	0	0	8	72	33	52	1	3	28	152	88	119	1	9	65
BRAF		382	11	264	0	201	0	1	0	90	4	71	0	4	1	28	7	15	0	1	4
PDE6A		30	299	3	33	3	2	0	29	11	123	7	3	1	95	16	143	14	7	0	108
HSF5		70	257	47	13	30	1	0	11	8	79	7	9	0	57	15	165	13	5	0	137
MGA		174	93	84	25	66	9	1	9	46	51	33	8	1	27	44	17	38	0	0	14
NLRP6		5	238	4	20	4	0	0	20	0	98	0	4	0	78	1	120	1	2	0	96
NF1		29	201	20	26	3	6	8	6	6	49	2	2	1	30	3	126	0	5	2	97
CTNNB1		41	188	24	9	15	0	0	6	14	57	9	14	1	22	3	122	0	32	1	36
PIK3CA		213	6	33	2	26	0	0	0	84	2	45	0	20	0	96	2	13	0	47	1
ADAM10		0	131	0	5	0	1	0	2	0	39	0	4	0	22	0	87	0	5	0	73
TRERF1		12	116	9	3	5	0	0	3	2	14	2	0	0	11	1	99	1	5	0	83
RBM10		96	20	68	1	45	0	0	0	21	11	13	4	0	4	7	8	5	0	1	7
MYH7		19	92	5	46	5	2	0	9	2	35	2	3	0	17	12	11	6	0	4	8
ARID2	Involved in chromatin remodeling	81	23	35	5	22	0	2	5	23	10	14	0	3	6	23	8	18	1	0	6
WDR66		44	53	15	8	15	1	0	2	8	12	6	1	2	10	21	33	17	0	0	33
A2M		49	32	27	13	25	3	0	5	16	10	12	0	0	6	6	9	2	0	1	6
ATM		34	44	10	0	10	0	0	0	9	23	8	3	0	16	15	21	12	1	0	16
STRA8		10	58	2	26	1	18	1	2	1	16	1	7	0	5	7	16	5	5	1	8
NCKAP1L		13	46	7	4	2	3	0	1	2	23	0	4	0	7	4	19	2	2	0	12
PTPRU		18	37	6	6	5	2	0	2	8	10	7	0	0	7	4	21	3	0	0	21
SLC26A10		11	42	2	32	1	8	1	0	4	5	2	2	0	0	5	5	4	0	0	1
ARID1A	Chromatin remodeler	12	34	2	13	0	1	0	2	6	12	4	2	0	6	4	9	3	0	0	0
UROC1		16	26	7	4	0	0	0	2	9	7	2	0	1	5	0	15	0	2	0	10
SLAMF9		24	17	3	16	3	0	0	4	14	1	6	0	3	1	7	0	4	0	0	0
C10orf71		35	3	10	1	10	0	0	1	13	0	10	0	0	0	12	2	8	0	2	2
FCRLA		30	7	4	1	2	0	1	1	14	1	3	0	2	1	12	5	1	1	3	3
NR4A2		22	13	7	2	7	0	0	0	6	4	6	1	0	3	9	7	4	1	0	6
NFE2L2		24	10	13	5	2	2	3	0	4	2	1	2	3	0	7	3	0	2	7	0
PLEKHB2		4	30	1	2	1	0	0	2	2	9	2	0	0	6	1	19	1	1	0	14
ERBB2		27	3	17	0	5	0	1	0	9	1	4	0	1	1	1	2	0	0	0	2
SRMS		8	22	3	1	2	0	0	1	1	7	0	2	0	2	4	14	1	0	3	9
APC		28	1	4	0	2	0	0	0	6	1	0	0	2	0	18	0	6	0	8	0
DSC2		9	18	3	9	2	6	1	0	2	7	1	1	1	1	4	2	1	0	1	2
KLHL5		14	13	1	4	0	2	0	1	2	3	0	1	0	2	11	6	4	0	0	4
DNMT3A	DNA methyltransferase	0	26	0	8	0	5	0	0	0	11	0	4	0	4	0	7	0	0	0	5
MET		24	2	7	1	3	0	0	0	6	1	3	0	0	0	11	0	3	0	3	0
GPATCH4		0	21	0	0	0	0	0	0	0	12	0	0	0	8	0	9	0	2	0	6
ABCC4		19	1	10	0	4	0	3	0	5	1	1	0	2	0	4	0	1	0	1	0
CD244		9	9	4	7	1	1	2	0	5	1	1	0	1	0	0	1	0	0	0	1
CHRND		12	6	4	1	3	0	0	1	7	1	6	0	0	1	1	4	1	0	0	3
DMRTB1		1	17	0	12	0	2	0	0	1	2	0	2	0	0	0	3	0	2	0	0
FAM65C		15	3	4	2	1	1	2	0	4	1	1	0	3	1	7	0	1	0	5	0
TLR9		16	0	1	0	0	0	1	0	5	0	0	0	2	0	10	0	3	0	5	0
ADNP2		8	7	1	5	1	0	0	2	2	1	1	0	0	0	5	1	3	0	0	0
SP100		6	8	3	1	2	0	0	0	2	3	1	1	0	2	1	4	1	0	0	3
PPP3CA		6	6	0	2	0	0	0	0	2	3	0	0	1	1	4	1	1	0	1	1
HTRA1		1	9	1	2	1	0	0	0	0	7	0	2	0	0	0	0	0	0	0	0
HERC4		3	6	3	3	1	0	0	1	0	1	0	1	0	0	0	2	0	0	0	2
BTK		2	6	2	1	0	0	0	0	0	1	0	0	0	1	0	4	0	0	0	1
GYPC		6	2	2	0	0	0	0	0	2	0	0	0	2	0	2	2	0	0	0	2
ITGBL1		2	6	1	1	1	0	0	1	0	0	0	0	0	0	1	5	0	1	0	3
C5AR1		0	7	0	1	0	0	0	0	0	3	0	0	0	0	0	3	0	0	0	2
DLX5		4	1	2	0	0	0	2	0	1	0	0	0	0	0	1	1	0	0	1	0
AACS		3	1	0	0	0	0	0	0	1	0	1	0	0	0	2	1	1	0	0	1
ABHD12B		4	0	2	0	1	0	0	0	1	0	0	0	0	0	1	0	0	0	0	0
PTGIS		2	2	2	0	0	0	0	0	0	0	0	0	0	0	0	2	0	0	0	1
HSPA8		1	2	0	2	0	0	0	1	0	0	0	0	0	0	1	0	1	0	0	0
MMP19		2	1	2	1	1	1	1	0	0	0	0	0	0	0	0	0	0	0	0	0
MRPS35		1	2	1	0	0	0	0	0	0	2	0	1	0	0	0	0	0	0	0	0
SRPX		3	0	0	0	0	0	0	0	1	0	0	0	1	0	2	0	1	0	1	0
U2AF1		3	0	0	0	0	0	0	0	2	0	1	0	0	0	1	0	0	0	0	0
GAGE2D		1	1	1	0	1	0	0	0	0	0	0	0	0	0	0	1	0	0	0	0
PAK1		0	2	0	1	0	1	0	0	0	0	0	0	0	0	0	1	0	0	0	0
CD84		0	1	0	1	0	0	0	0	0	0	0	0	0	0	0	0	0	0	0	0
CDKN2A		0	1	0	0	0	0	0	0	0	0	0	0	0	0	0	1	0	0	0	1
FNDC7		0	1	0	0	0	0	0	0	0	1	0	0	0	1	0	0	0	0	0	0
PTEN		0	0	0	0	0	0	0	0	0	0	0	0	0	0	0	0	0	0	0	0
RIT1		0	0	0	0	0	0	0	0	0	0	0	0	0	0	0	0	0	0	0	0
RPL5		0	0	0	0	0	0	0	0	0	0	0	0	0	0	0	0	0	0	0	0
STIM1		0	0	0	0	0	0	0	0	0	0	0	0	0	0	0	0	0	0	0	0

[truncated: 9 more sheets: LUSC, PAAD, PRAD, READ, SKCM, STAD, TGCT, THCA, UCEC]
