# Supplementary material for: Significant associations between driver gene mutations and DNA methylation alterations across many cancer types
Source: PLoS Comput Biol. 2017 Nov 10;13(11):e1005840. doi: 10.1371/journal.pcbi.1005840 (PMC5709060; doi:10.1371/journal.pcbi.1005840)
Supplement: S6 Table — (XLSX) [file pcbi.1005840.s015.xlsx]

## Sheet: BRAF_up
Mean of the median expression levels for NRAS- and HRAS-mutated samples (shown in the parenthesis respectively) was computed
Genes are sorted by the median difference of expression levels in decreasing order between the BRAF-mutated group and normal samples
Gene	BRAF	NRAS-HRAS	Normal
DCSTAMP	11.64	2.85 (2.81,2.9)	2.65
SYT12	11.28	3.1 (2.97,3.24)	2.4
KLK11	8.62	0.81 (0.94,0.68)	0.94	Involved in metastasis
KLK7	10.03	1.82 (1.72,1.92)	2.51	Involved in metastasis
CLDN10	8.98	0.77 (0.75,0.79)	1.48	Involved in metastasis
B3GNT3	10.23	2.59 (3.24,1.93)	2.86	Involved in metastasis
TMEM92	6.8	0.68 (0.9,0.46)	0.49
SLC34A2	16.34	10.49 (10.68,10.29)	10.06
IGFL2	6.62	0.43 (0.64,0.22)	0.43
KLK6	6.04	0 (0,0)	0	Involved in metastasis
RASGRF1	8.17	3.05 (3.05,3.05)	2.27	Involved in metastasis
IVL	6.16	0.47 (0.56,0.39)	0.34
ST6GALNAC5	8.24	1.32 (1.75,0.89)	2.46	Involved in metastasis
TACSTD2	13.73	7.74 (7.27,8.2)	8.12	Involved in metastasis
CEACAM6	7.46	1.14 (0.94,1.34)	1.91	Involved in metastasis
SERPINA1	15.69	11.28 (11.41,11.16)	10.18
GAP43	6.95	1.18 (0.97,1.38)	1.44
KCNN4	10.22	4.16 (4.58,3.73)	4.83
SFTPB	14.03	6.55 (6.64,6.46)	8.77
ELFN2	6.22	0.81 (0.91,0.7)	1.16
COMP	9.41	4.11 (4.35,3.87)	4.5
CACNG4	6.99	1.69 (1.78,1.6)	2.09
SLC27A6	10.73	4.11 (5.18,3.04)	5.83
CHI3L1	12.27	7.26 (7.35,7.18)	7.41
VTCN1	5.84	0.64 (0.8,0.48)	1.03
C1orf106	7.8	3.07 (2.74,3.4)	3.15
CPNE4	5.93	0.89 (1.26,0.52)	1.3
LCN6	6.48	2.17 (2.38,1.96)	1.96
CATSPER1	5.49	1.2 (1.33,1.06)	1
DSC3	6.46	0.74 (1.01,0.48)	2
CYP2S1	8.85	4.81 (5.08,4.54)	4.42
TM4SF4	6.25	1.93 (1.6,2.25)	1.89
SFN	8.94	4.07 (5.08,3.05)	4.58
ADAMTS14	6.39	2.74 (3.03,2.46)	2.15
WNT10A	8	2.06 (2.33,1.8)	3.79
ACTBL2	4.72	0.69 (0.8,0.58)	0.54
FXYD3	4.97	0.98 (1.38,0.59)	0.82
FRMD5	6.84	2.88 (3.26,2.5)	2.69
BNC1	6.58	1.51 (1.64,1.38)	2.43
ALOX15B	10.14	7.12 (7.08,7.16)	6.05
TRIM29	8.31	3.32 (3.13,3.51)	4.25
MGAT3	10.21	5.89 (5.79,5.99)	6.16
CRLF1	10.29	5.23 (6.06,4.39)	6.29
GJB4	5.3	1.68 (1.46,1.9)	1.36
STAC	7.4	3.08 (3.05,3.11)	3.46
C19orf21	7.51	3.09 (2.71,3.47)	3.6
CST5	3.88	0 (0,0)	0
ALOX5	10.53	6.39 (6.82,5.97)	6.72
FAM5B	5.18	0.65 (0.79,0.5)	1.4
CST6	11.36	6.94 (6.3,7.58)	7.65
CYP1B1	11.22	6.92 (6.81,7.03)	7.51
CDSN	8.35	4.95 (5.01,4.89)	4.64
SIGLEC15	4.98	2.14 (1.99,2.3)	1.3
KCP	7.4	4.23 (4.14,4.33)	3.75
EREG	4.38	0.11 (0,0.23)	0.74
RNF183	5.43	1.84 (1.98,1.69)	1.83
DOK7	7.98	4.59 (4.9,4.28)	4.4
KRT17	7.07	4.64 (4.72,4.56)	3.5
LY6G6C	5.17	1.08 (1.15,1.01)	1.61
CCL17	5.58	1.52 (1.59,1.44)	2.04
SDR16C5	4.43	0.27 (0.54,0)	0.92
EBI3	6.7	3.87 (3.91,3.82)	3.21
CCL13	6.46	1.42 (2.23,0.61)	3
CDH22	6.56	2.37 (2.79,1.95)	3.1
GPR115	3.87	0.55 (0.4,0.69)	0.42
COL7A1	6.72	3.89 (3.17,4.62)	3.3
MMP7	7.07	2.6 (2.83,2.37)	3.68
NFE2L3	9.96	6.27 (6.55,5.99)	6.58
PHACTR3	4.93	1.56 (1.61,1.51)	1.61
MYO1G	9.58	5.43 (5.73,5.12)	6.27
CBLN1	7.78	3.92 (3.6,4.24)	4.48
FLJ42709	8.59	4.76 (4.77,4.74)	5.28
RSPO4	8.93	5.76 (5.38,6.13)	5.66
SYT1	7.05	2.67 (2.34,3)	3.79
HLA-DQB2	8.51	5.23 (5.52,4.95)	5.28
SDK1	9.37	5.73 (5.54,5.92)	6.13
SLPI	10.52	7.05 (7.23,6.88)	7.29
TUBB3	9.48	6.27 (6.09,6.45)	6.29
SPOCK2	12.74	9.48 (9.38,9.58)	9.55
MARCO	7.78	3.12 (4.47,1.76)	4.61
NAPSA	7.21	4.33 (4.63,4.03)	4.05
KRT80	9.54	6.57 (6.67,6.48)	6.39
FCHO1	7	3.1 (3.12,3.08)	3.89
FAM20A	11.04	8.12 (8.31,7.92)	7.93
KRT19	12.88	9.63 (9.61,9.64)	9.83
TNC	11.39	7.49 (7.86,7.12)	8.34
CCNA1	5.69	2.32 (2.73,1.9)	2.65
PTPRE	10.99	8.23 (8.14,8.32)	7.99
SLC7A4	4.42	1.92 (1.86,1.98)	1.41
LGALS3	13.21	10.48 (10.41,10.56)	10.23
LOC554202	7.72	4.75 (4.21,5.29)	4.76
FAM176A	8.89	4.67 (4.92,4.43)	5.94
LOC100126784	6.99	4.03 (4.28,3.79)	4.05
MUC1	11.5	7.24 (7.73,6.75)	8.57
CD70	4.38	1.08 (1.29,0.87)	1.47
PLAUR	9.38	6.44 (6.49,6.39)	6.48
CXCL5	3.67	0.61 (0.7,0.53)	0.77
PKP2	6.85	3.17 (3.49,2.84)	3.97
C19orf33	9.92	6.6 (6.28,6.92)	7.04
TMEM130	6.43	3.41 (3.49,3.33)	3.55
BEAN	7.43	4.34 (4.73,3.95)	4.56
COL11A1	4.42	0.6 (0.75,0.45)	1.56
CXCL14	11.52	6.53 (6.65,6.41)	8.7
RUNX2	8.94	5.77 (5.49,6.04)	6.12
MXRA8	12.89	10.22 (9.91,10.52)	10.08
TNFSF11	4.01	0.94 (0.79,1.08)	1.22
FER1L4	6.13	4.03 (3.86,4.21)	3.34
HOXD1	4.26	1.41 (1.4,1.41)	1.51
APOC1	10.23	8.46 (8.72,8.21)	7.55
DEPDC1B	7.99	4.4 (5.29,3.52)	5.31
NELL2	11.81	7.93 (7.96,7.9)	9.14
DHRS9	5.68	2.29 (2.51,2.07)	3.01
C2orf54	3.8	0.89 (1.2,0.59)	1.14
KLK5	4.19	0.63 (0.63,0.63)	1.52
RAMP1	7.5	4.48 (4.28,4.69)	4.84
KRT13	4.22	0.18 (0.37,0)	1.56
ENTPD2	6.39	4.53 (4.33,4.72)	3.74
HCG22	6.44	4.77 (4.5,5.05)	3.79
EPHX3	5.11	2.72 (2.39,3.06)	2.47
JAK3	8.82	5.6 (5.74,5.47)	6.19
ANXA1	14.93	13.06 (12.91,13.22)	12.3
TMEM100	7.91	4.72 (4.85,4.58)	5.31
MSLN	3.47	0.87 (1.1,0.65)	0.87
SLC18A3	2.56	0 (0,0)	0
HIST3H2A	4.63	1.53 (1.51,1.55)	2.08
APOC2	5.8	4.03 (4.32,3.74)	3.26
GNLY	7.67	4.76 (4.78,4.74)	5.15
CD109	9.23	6.76 (6.88,6.64)	6.72
EPPK1	8.58	6.34 (5.98,6.69)	6.07
G0S2	8.32	5.57 (5.47,5.67)	5.83
ELF3	10.53	7.67 (7.71,7.64)	8.06
GLDN	6.45	3.51 (3.29,3.72)	3.98
ARNTL	10.86	8.22 (8.22,8.23)	8.42
SNAP25	6.57	4.31 (4,4.62)	4.13
C9orf169	6.28	4.1 (3.95,4.24)	3.87
S100B	6.86	2.4 (2.74,2.06)	4.45
COL1A1	13.54	10.53 (10.73,10.33)	11.14
SYT8	2.37	0.17 (0.35,0)	0
SAMD11	7.97	5.79 (6.08,5.5)	5.61
P2RY6	7.18	4.35 (4.54,4.16)	4.81
TNFRSF18	5.48	2.63 (2.61,2.66)	3.13
TMC8	9.22	7.57 (7.54,7.6)	6.87
CTSC	12.73	10.49 (10.37,10.62)	10.39
KRT6A	2.88	0.88 (0.87,0.89)	0.57
CCL22	6.38	2.66 (3.08,2.25)	4.08
C2orf58	4.48	2.38 (2.26,2.49)	2.19
CFB	11.43	6.49 (7.22,5.75)	9.16
SEL1L3	11.75	9.35 (9.46,9.25)	9.49
LY6E	12.25	9.76 (9.64,9.88)	9.99
MMP12	4.24	0.41 (0.6,0.23)	1.98
GPR87	2.67	0.22 (0.44,0)	0.45
PALM	10.77	8.57 (8.48,8.65)	8.56
SLC1A5	9.9	7.84 (7.96,7.72)	7.71
S100A6	15.57	13.62 (13.59,13.65)	13.38
CCL18	8.62	4.94 (5.95,3.93)	6.44
HK3	6.29	3.98 (4.31,3.66)	4.11
PELI1	9.89	7.82 (7.85,7.79)	7.72
CARD11	7.82	4.69 (4.78,4.6)	5.67
TGM1	7.14	4.26 (4.62,3.91)	5
ARNTL2	4.85	2.52 (3,2.04)	2.71
ERBB3	11.13	8.63 (8.62,8.63)	8.99
GRM5	2.41	0.23 (0,0.45)	0.29
MACC1	9.33	6.56 (6.08,7.05)	7.22
AREG	5.43	3.73 (3.65,3.82)	3.34
SCD	9.34	7.45 (7.82,7.09)	7.24
CREB5	8.38	5.17 (5.16,5.17)	6.28
LYPD1	5.77	3.89 (4,3.78)	3.68
AURKB	4.58	3.26 (3.09,3.43)	2.5
B4GALNT3	8.78	6.94 (7.01,6.86)	6.72
LTB	7	3.58 (4,3.17)	4.94
UBE2C	5.35	4.2 (4.24,4.15)	3.3
FSTL3	10.52	8.19 (8.3,8.09)	8.47
RAC2	9.48	6.91 (7.01,6.81)	7.43
TGM2	11.67	9.85 (9.73,9.97)	9.64
POSTN	10.08	8.39 (8.34,8.43)	8.05
ADAM12	6.04	4.42 (4.36,4.48)	4.02
ASPM	5.05	3.64 (3.8,3.48)	3.04
ETV7	6.44	4.33 (4.16,4.49)	4.43
IL1RN	8.5	6.39 (6.56,6.22)	6.49
SULT2B1	7.45	4.18 (3.79,4.58)	5.44
CDC42EP5	7.7	5.87 (5.65,6.1)	5.69
MST1R	8.44	6.38 (6.28,6.49)	6.45
PDZRN4	6.84	2.16 (2.41,1.92)	4.86
IKZF3	5.55	3.4 (3.36,3.45)	3.58
NCAPH	4.9	3.88 (4.13,3.63)	2.94
BCAT1	8.71	6.22 (6.64,5.8)	6.75
SUSD4	7.76	6.18 (6.36,6.01)	5.8
IL22RA2	1.96	0 (0,0)	0
HLA-DOB	6.28	4.34 (4.39,4.3)	4.33
SOX4	11.87	9.92 (9.97,9.87)	9.92
ANKRD22	5.6	3.56 (3.55,3.56)	3.67
C1orf116	10.85	8.32 (8.26,8.38)	8.92
INHBB	11.79	9.83 (9.54,10.12)	9.86
ACP5	9.5	7.67 (7.92,7.42)	7.58
CARD9	5.28	3.56 (3.65,3.47)	3.36
SEMA7A	6.63	5.01 (4.91,5.12)	4.72
TNFSF9	4.76	2.13 (2.25,2.01)	2.85
OR13A1	2.36	0.22 (0.44,0)	0.45
BASP1	10.84	8.83 (9.1,8.56)	8.94
CCDC109B	8.22	6.41 (6.72,6.11)	6.32
TRIM46	4.46	2.3 (2.52,2.08)	2.56
MLXIPL	7.97	6.25 (6.13,6.38)	6.07
TP63	5.55	2.89 (2.85,2.92)	3.65
NGFR	9.56	5.86 (5.9,5.83)	7.66
PNP	10.68	8.73 (8.66,8.81)	8.78
OSCAR	6.39	4.74 (4.83,4.65)	4.5
DRAM1	9.71	7.89 (8.1,7.68)	7.82
MAG	6.97	5.4 (5.09,5.7)	5.08
C2CD4B	5.95	2.88 (3.05,2.7)	4.06
KRT16	2.26	0.18 (0.12,0.23)	0.38
C2	7.8	5.23 (5.68,4.79)	5.93
SLCO4A1	6.69	4.56 (5.09,4.02)	4.82
NKD2	4.41	3.36 (3.12,3.6)	2.55
PCDHGC5	4.24	2.36 (2.6,2.11)	2.39
ALOX5AP	8.58	6.63 (6.84,6.42)	6.73
ITGB4	11.1	9.24 (9.37,9.12)	9.26
SLC17A9	6.85	5.27 (5.43,5.12)	5.01
WDFY4	7.38	5.54 (5.5,5.58)	5.55
CTHRC1	7.85	4.59 (4.77,4.41)	6.02
IRX2	7.24	4.58 (4.76,4.41)	5.41
CCDC88C	8.83	6.9 (6.98,6.82)	7.01
TNFSF12-TNFSF13	5.42	4.38 (4.54,4.21)	3.61
NRIP1	11.05	9.17 (9.18,9.15)	9.23
CDH11	9.36	5.54 (5.49,5.59)	7.55
C19orf77	3.02	0.86 (0.69,1.04)	1.22
E2F8	3.45	2.57 (2.63,2.5)	1.65
MEX3A	7.3	5.35 (5.34,5.37)	5.5
PSORS1C1	4.36	2.68 (2.78,2.59)	2.56
TNFSF18	2.38	0.29 (0.37,0.22)	0.59
LY6D	1.78	0.08 (0.17,0)	0
LGALS1	11.87	10.03 (10.1,9.95)	10.09
FOXA3	2.64	0.73 (0.6,0.86)	0.88
RSPO1	2.41	0 (0,0)	0.67
HPSE	6	3.71 (4.03,3.4)	4.25
IL4I1	6.62	4.59 (4.83,4.35)	4.89
CD1E	5.51	2.03 (2.17,1.89)	3.78
WNT7A	2.45	0 (0,0)	0.72
PALM3	9.87	6.93 (7.06,6.81)	8.15
CLDN6	2.94	2.11 (1.84,2.39)	1.22
NT5E	11.4	9.51 (9.61,9.41)	9.69
TM4SF1	11.9	9.81 (9.75,9.87)	10.19
LDLR	9.58	6.25 (6.29,6.2)	7.86
ANLN	5.91	4.35 (4.52,4.18)	4.21
ARSJ	6.85	3.42 (3.55,3.29)	5.16
CD300LF	5.31	3.75 (3.87,3.64)	3.64
MICALCL	6.22	3.88 (4.26,3.51)	4.56
GNA15	6.67	4.58 (4.86,4.31)	5.01
IGSF6	6.38	4.73 (4.85,4.6)	4.72
CLU	17.39	14.98 (14.88,15.08)	15.74
VASN	11.56	10.11 (10.01,10.22)	9.91
TNFRSF1B	10.15	8.81 (8.99,8.63)	8.5
C1QL2	3.26	0.66 (0.8,0.53)	1.62
CDC42EP3	10.16	8.6 (8.65,8.55)	8.52
BIRC5	4.41	3.61 (3.65,3.58)	2.78
C3	13.28	10.1 (10.44,9.76)	11.65
FAM65B	8.06	6.23 (6.24,6.23)	6.43
RASGEF1B	8.06	5.85 (5.75,5.94)	6.43
CDC42EP1	10.98	9.43 (9.32,9.54)	9.35
PTPRU	10.42	8.27 (8.48,8.06)	8.79
FAM150B	5.22	3.41 (3.7,3.13)	3.6
AJAP1	6.36	3.93 (4.1,3.75)	4.74
TIPARP	11.32	9.99 (9.85,10.14)	9.69
TMSB10	14.13	12.66 (12.68,12.64)	12.51
FAM101A	3.39	2.12 (1.91,2.34)	1.77
S100A2	8.57	5.79 (5.69,5.88)	6.97
WTIP	9.56	7.78 (7.67,7.9)	7.97
DIAPH3	3.85	2.83 (3.01,2.65)	2.27
NOD2	5.03	3.23 (3.36,3.09)	3.45
SERPINB2	2.49	0.22 (0.44,0)	0.92
SELL	7.72	5.67 (5.76,5.58)	6.15
PLD4	6.52	5.13 (5.07,5.2)	4.95
ITGAM	8	6.37 (6.44,6.3)	6.44
HJURP	4.39	3.51 (3.74,3.29)	2.83
MICAL2	10.8	8.85 (9.03,8.68)	9.24
PLEKHG4	9.02	7.68 (7.65,7.71)	7.47
SH3BP1	8.32	6.79 (6.79,6.79)	6.76
CYTSB	9.2	7.68 (7.82,7.54)	7.65
PBK	4.28	3.31 (3.29,3.33)	2.73
HCK	7.88	6.15 (6.31,5.98)	6.35
BCAS4	9.91	8.43 (8.52,8.34)	8.38
VCAN	9.27	6.71 (6.86,6.57)	7.75
C11orf9	6.1	4.17 (4.3,4.04)	4.58
STYK1	3.3	1.72 (2.08,1.36)	1.78
LCP1	10.81	8.93 (9.1,8.76)	9.29
TRPM2	6.21	5.45 (5.57,5.34)	4.7
IL23A	4.83	2.85 (2.75,2.95)	3.32
HLA-DRA	13.69	11.58 (11.66,11.5)	12.18
AQP5	7.75	5.42 (4.85,5.99)	6.24
FCGR2A	8.92	7.48 (7.52,7.45)	7.42
RP1	2.01	0.56 (0.66,0.46)	0.5
SYNGR3	4.53	2.21 (2.3,2.12)	3.02
RGS4	6.95	3.94 (3.88,4)	5.46
SELPLG	8.54	7.2 (7.13,7.26)	7.05
C11orf41	4.21	2.15 (2.37,1.93)	2.73
ITGB2	10.5	8.59 (8.62,8.55)	9.02
CAMK1G	2.8	1.36 (1.84,0.88)	1.32
PRICKLE1	10.8	8.72 (8.71,8.73)	9.32
TFR2	2.71	2.18 (2.13,2.23)	1.24
SPATA12	2.37	0.79 (0.89,0.69)	0.9
S100A10	11.58	8.47 (8.7,8.24)	10.12
TMCC3	10.98	9.71 (9.65,9.77)	9.52
IGSF21	4.71	3.58 (3.62,3.53)	3.25
FUT7	4.23	2.25 (2.36,2.13)	2.76
S100A4	11.4	8.91 (8.83,8.99)	9.94
HLA-B	15.16	13.49 (13.32,13.66)	13.7
EPHA4	11.39	9.61 (9.67,9.55)	9.94
ACSL5	9.43	8.01 (8.05,7.98)	7.97
PAPPA	7.37	4.31 (4.69,3.93)	5.92
GPR161	6.7	5.53 (5.54,5.52)	5.25
TCN1	1.84	0 (0,0)	0.39
SIGLEC12	2.36	0.51 (0.59,0.44)	0.92
NXN	10.48	8.79 (8.7,8.87)	9.04
APOL1	10.82	9.02 (9.14,8.9)	9.38
MAP2	11.23	9.66 (9.78,9.54)	9.8
CD33	5.67	4.33 (4.38,4.28)	4.24
DNAJC5B	3	1.2 (1.32,1.08)	1.57
FMNL1	9.03	7.72 (7.63,7.8)	7.61
TCERG1L	11.03	9.71 (9.63,9.79)	9.61
PPL	13.05	11.13 (11.19,11.06)	11.63
EHBP1L1	9.88	8.71 (8.59,8.83)	8.46
CENPF	6.8	5.73 (5.82,5.63)	5.38
FGFBP1	6.22	1.23 (1.32,1.13)	4.81
ATP10A	7.76	6.53 (6.4,6.66)	6.35
MBOAT2	9.58	8.25 (8.13,8.38)	8.17
TNFAIP8L2	5.91	4.48 (4.61,4.35)	4.5
MS4A2	2.34	0.89 (0.78,1.01)	0.93
AHR	11.71	10.02 (9.94,10.09)	10.3
RNF39	4.96	3.15 (3.46,2.83)	3.56
FHL3	8.29	7.17 (7.1,7.24)	6.89
MFI2	8.3	6.87 (6.92,6.81)	6.9
PTPRO	5.46	3.63 (3.8,3.46)	4.06
CFTR	2.96	0 (0,0)	1.56
ROR1	5.28	2.3 (2.5,2.1)	3.88
DSC2	9.54	7.08 (7.21,6.95)	8.15
CCR8	2.4	0.87 (0.73,1)	1.01
C1QC	9.74	8.71 (8.97,8.45)	8.34
PLEKHA6	8.83	5.45 (5.14,5.76)	7.44
MKX	5.59	4.42 (3.94,4.91)	4.19
FAM20C	10.65	8.68 (8.59,8.77)	9.26
HLA-DPA1	12.41	10.34 (10.38,10.3)	11.03
IGSF9	8.04	5.93 (6.06,5.79)	6.66
PAPLN	11.14	9.17 (9.35,8.99)	9.76
KCNK6	6.41	5.33 (5.31,5.34)	5.03
HCP5	9.7	7.75 (7.88,7.62)	8.32
TBXAS1	7.02	6.09 (6.35,5.83)	5.65
SIGLEC9	4.79	3.42 (3.55,3.29)	3.42
LY86	6.44	5.13 (5.26,5)	5.06
C1QA	10.18	9.11 (9.39,8.83)	8.81
HAPLN3	7.74	5.87 (5.85,5.88)	6.38
TNFRSF8	4.85	2.98 (3.16,2.81)	3.49
SKA3	3.92	3.04 (3.17,2.9)	2.55
ITGB6	9.61	7.95 (8.06,7.83)	8.25
DAPP1	5.55	3.38 (3.38,3.37)	4.19
EN1	2.09	0.93 (0.98,0.87)	0.74
PCDHAC1	6.01	4.63 (4.92,4.35)	4.66
CCR1	6.9	5.51 (5.68,5.34)	5.54
INPP5D	8.82	7.96 (8.21,7.7)	7.47
C1QB	10.05	8.95 (9.07,8.83)	8.7
FCER1G	8.22	7.07 (7.18,6.97)	6.88
COL5A1	9.8	8.2 (8.28,8.12)	8.46
THBS1	10.58	9.23 (9.21,9.26)	9.24
MYLPF	2.45	1.42 (1.29,1.54)	1.12
SIGLECP3	2.88	1.23 (1.16,1.3)	1.55
LOC441869	7.16	5.89 (5.95,5.82)	5.84
TAGLN3	3.55	0.97 (1.16,0.79)	2.23
FOXA1	2.59	1.19 (1.41,0.97)	1.27
KIAA1199	6.37	5.05 (5.14,4.96)	5.06
FUT2	5.32	3.89 (3.92,3.85)	4.01
C6orf122	3.89	1.28 (1.7,0.86)	2.58
HLA-DQA2	8.44	6.05 (5.98,6.13)	7.13
ANGPTL4	9.92	8.19 (8.11,8.27)	8.61
GPR37	3.11	1.69 (2.12,1.25)	1.8
RNF144A	9.36	8.17 (8.32,8.02)	8.06
OPCML	3.75	1.57 (1.94,1.2)	2.46
SPOCK3	1.81	0.18 (0.37,0)	0.52
NEURL	3.61	1.67 (1.62,1.71)	2.33
BATF3	5.01	3.09 (3.27,2.92)	3.73
CCNI2	5.04	3.75 (3.73,3.78)	3.76
MUC20	9.02	7.68 (7.62,7.75)	7.75
ADRA2C	5.69	4.6 (4.5,4.7)	4.41
HAVCR2	7.36	5.91 (6.08,5.74)	6.09
ABCA4	5.36	3.57 (3.74,3.41)	4.09
WARS	12.72	11.6 (11.77,11.43)	11.46
EMP2	11.21	9.97 (9.82,10.12)	9.94
CH25H	6.95	4.42 (4.21,4.64)	5.7
LAT2	7.18	6.06 (6.08,6.04)	5.92
FCER1A	6.29	3.6 (3.5,3.7)	5.03
CHRDL2	1.66	0.44 (0.43,0.45)	0.4
HMGA1	11.4	10.41 (10.18,10.65)	10.15
CHRNE	4.67	3.73 (3.64,3.82)	3.42
CSF1R	9.36	8.41 (8.5,8.32)	8.12
LYPD5	6	4.91 (4.97,4.85)	4.76
MSR1	8.2	6.77 (7.07,6.47)	6.97
ITGAX	8.06	6.44 (6.82,6.07)	6.82
TMEM176B	9.51	7.6 (7.93,7.27)	8.28
FLJ22536	2.88	1.3 (1.39,1.22)	1.65
HLA-DPB1	11.8	10.11 (10.13,10.08)	10.57
C4A	15.04	13.5 (13.92,13.08)	13.81
AMICA1	7.66	5.98 (6.04,5.92)	6.44
LPPR1	1.65	0.19 (0.38,0)	0.43
CD74	15.43	13.81 (13.94,13.68)	14.21
HLA-DOA	9.24	6.99 (7.08,6.89)	8.02
STRADB	9.33	8.22 (8.29,8.15)	8.11
CD4	9.61	8.74 (8.8,8.67)	8.39
C6orf15	1.21	0 (0,0)	0
PSMB8	10.91	9.85 (9.82,9.87)	9.7
PHLDB2	9.35	7.59 (7.66,7.53)	8.14
FAP	7.07	4.5 (4.78,4.22)	5.86
CLEC5A	6.7	5.35 (5.33,5.36)	5.49
FUT6	1.55	0.47 (0.46,0.47)	0.34
CD86	6.93	5.55 (5.64,5.47)	5.72
LYN	10.59	9.52 (9.61,9.43)	9.39
RNF175	3.07	1.95 (1.99,1.92)	1.87
EPR1	4.69	4.09 (4.05,4.13)	3.5
KLK8	1.55	0 (0,0)	0.35
KCTD17	8.26	6.71 (6.75,6.66)	7.07
GPR55	4.05	2.21 (2.08,2.33)	2.85
TNNI2	2.24	1.05 (1.21,0.89)	1.05
PKP1	6.09	3.6 (3.12,4.07)	4.9
MNDA	7.45	5.97 (6.11,5.82)	6.26
STAT1	12.48	10.77 (10.85,10.69)	11.29
STAT4	6.62	4.45 (4.39,4.52)	5.44
UNC13D	7.87	6.33 (6.41,6.26)	6.69
KIFC1	6.28	5.58 (5.71,5.46)	5.1
PGR	6.72	4.39 (4.79,3.99)	5.54
CLCF1	8.54	7.41 (7.09,7.74)	7.36
INA	2.84	1.92 (2.11,1.74)	1.66
CD1C	5.86	2.17 (2.46,1.87)	4.69
APOB48R	7.58	5.97 (6.16,5.79)	6.41
TNFRSF10A	6.88	5.91 (6.07,5.74)	5.72
TGM3	1.6	0.2 (0.4,0)	0.44
NCF4	6.98	5.4 (5.65,5.14)	5.82
S100A9	7.15	5.61 (5.68,5.54)	5.99
FGF2	8.28	6.8 (6.89,6.72)	7.12
PODNL1	5.07	2.3 (2.29,2.32)	3.91
TMEM40	1.16	0 (0,0)	0
WNT5A	9.4	8.22 (7.75,8.7)	8.24
SRGAP2	9.31	8.4 (8.41,8.4)	8.15
LIF	8.38	6.73 (6.72,6.75)	7.22
ANGPTL6	2.73	1.91 (2.03,1.78)	1.58
LGALS9	9.06	7.91 (8.11,7.72)	7.91
TAP1	10.75	9.61 (9.61,9.62)	9.59
CSF2RB	7.65	5.82 (5.89,5.75)	6.5
PAM	13.25	12.18 (12.22,12.14)	12.1
VAV1	6.73	4.9 (4.85,4.94)	5.58
PCDHB2	6.51	5.23 (5.88,4.57)	5.37
NAPSB	7.42	6.07 (5.97,6.17)	6.29
SLC7A5	7.99	6.99 (7.35,6.63)	6.86
OLR1	7.42	5.86 (5.84,5.87)	6.28
RASGEF1A	6.67	4.13 (4,4.26)	5.53
LENG9	6.9	5.51 (5.44,5.59)	5.76
KIF14	3.53	2.49 (2.61,2.37)	2.4
FAM83A	5.84	2.67 (3.06,2.28)	4.71
ITGB7	8.74	7.54 (7.5,7.58)	7.61
MOCOS	4.96	4.01 (4.41,3.61)	3.83
TREML2	2.78	0.95 (1,0.89)	1.66
RAET1L	1.12	0 (0,0)	0
SHF	8.73	7.72 (7.61,7.82)	7.62
BATF	5.14	2.82 (3.24,2.4)	4.02
CD52	8.49	6.22 (6.49,5.96)	7.37
ANXA2	13.81	11.63 (11.8,11.46)	12.7
LRRC25	6.21	5.18 (5.25,5.11)	5.1
ANKRD43	7.3	6.06 (5.78,6.33)	6.19
GPR153	7.31	4.93 (4.72,5.14)	6.2
ZNF469	5.52	4.35 (4.38,4.33)	4.41
PCDHGC4	3.37	2.54 (2.64,2.45)	2.27
XDH	4.2	1.62 (1.75,1.5)	3.1
SNCG	8.14	6.35 (6.31,6.4)	7.04
PARP4	11.89	10.71 (10.76,10.65)	10.78
S100A3	3.35	1.95 (1.88,2.03)	2.24
PFKFB3	9.38	8.19 (8.18,8.21)	8.28
C20orf114	1.1	0 (0,0)	0
IFIT2	8.86	7.52 (7.53,7.51)	7.77
TMEM158	4.04	2.12 (2.27,1.96)	2.95
JPH1	7.81	6.96 (6.94,6.97)	6.72
GRIA2	1.08	0.21 (0,0.42)	0
HIST3H2BB	1.08	0 (0,0)	0
MIAT	7.31	5.49 (5.86,5.12)	6.23
CORO1A	9.64	8 (7.88,8.13)	8.56
C13orf33	8.56	6.44 (6.27,6.62)	7.5
LRP5L	8.78	7.55 (7.5,7.61)	7.71
DOK2	6.83	4.72 (4.88,4.55)	5.76
LLGL1	10.13	8.74 (8.7,8.79)	9.07
IFIT3	9.39	8.1 (8.09,8.11)	8.33
PARVG	7.35	6.14 (6.18,6.1)	6.28
PLAC8	5.09	3.56 (4.02,3.1)	4.03
MAP3K1	11.68	10.84 (10.78,10.9)	10.62
MMP14	11.88	10.34 (10.6,10.08)	10.82
EHF	8.07	5.1 (4.83,5.38)	7
PTPRF	13.31	11.82 (11.98,11.66)	12.25
CD68	10.27	8.74 (9.07,8.4)	9.21
LILRA2	4.95	4.23 (4.23,4.23)	3.9
IQSEC3	5	3.95 (3.27,4.62)	3.95
ANPEP	7.79	6.35 (6.38,6.32)	6.74
NXNL2	2.96	2.15 (1.94,2.35)	1.91
PCDH1	10.59	9.73 (9.7,9.76)	9.54
TNFAIP2	9.99	8.87 (8.81,8.93)	8.95
IL27RA	8.94	7.63 (7.65,7.61)	7.9
PLEKHA9	5.92	4.99 (5.1,4.89)	4.88
PLA2G2E	1.04	0 (0,0)	0
C1orf65	1.04	0 (0,0)	0
GPSM3	7.95	6.97 (7.01,6.92)	6.92
MAP4K1	6.7	4.95 (5.15,4.75)	5.66
SCARA3	12.11	9.25 (9.37,9.12)	11.08
LOX	8.77	5.57 (5.83,5.31)	7.74
SYT5	1.47	0.71 (0.67,0.75)	0.45
PSTPIP2	6.72	5.2 (5.21,5.19)	5.7
NPC1	9.75	8.48 (8.63,8.34)	8.73
CIITA	8.13	5.99 (6.33,5.66)	7.12
DLC1	10.87	10.2 (9.99,10.4)	9.85
TCHH	3.02	1.58 (1.87,1.29)	2.01
KLF16	8.64	7.68 (7.61,7.75)	7.63
HLA-C	14.37	13.17 (13.12,13.22)	13.36
ESCO2	3.73	2.65 (2.98,2.32)	2.73
TUBA1A	11.27	10.29 (10.26,10.32)	10.26
SLC6A6	10.77	9.19 (9.31,9.07)	9.76
ZC3H12D	4.26	3.96 (3.73,4.19)	3.26
SAMD9	8.45	7.5 (7.4,7.6)	7.45
SYNPO	11.6	10.87 (10.83,10.91)	10.6
HS3ST6	1.72	0.64 (0.79,0.49)	0.72
FAM129A	9.77	8.12 (8.2,8.04)	8.77
STAC3	5.96	5.31 (5.36,5.27)	4.96
CD37	7.73	6.44 (6.45,6.43)	6.73
ZMYND15	6.15	5.41 (5.49,5.32)	5.16
PLSCR3	9.94	9.16 (9.16,9.17)	8.95
SPATS2L	11.8	10.73 (10.66,10.81)	10.81
CSDA	11.73	10.65 (10.76,10.54)	10.74
CYP26A1	1.74	1.18 (0.93,1.42)	0.75
CCDC148	6.32	4.97 (4.99,4.94)	5.33
LAIR1	7.62	6.56 (6.63,6.49)	6.65
LILRB4	7.39	5.84 (6.18,5.5)	6.41
ZNF217	10.87	9.84 (9.82,9.87)	9.9
B4GALT5	10.58	9.64 (9.61,9.68)	9.61
TAGLN2	13.18	11.72 (11.64,11.81)	12.21
OSM	4.82	3.62 (3.33,3.91)	3.86
GDF1	3.74	3.11 (3.33,2.89)	2.77
RELB	8.89	7.99 (7.97,8.01)	7.93
C1orf38	10.08	8.85 (8.85,8.85)	9.12
PDE6A	1.46	0.48 (0.51,0.45)	0.5
ZYX	11.86	10.4 (10.43,10.38)	10.9
NFKBIE	8.53	7.56 (7.51,7.6)	7.57
PDLIM1	12.97	12.09 (12.03,12.16)	12.01
PSMB9	9.14	7.56 (7.54,7.58)	8.18
CDCP1	10.73	9.72 (9.72,9.73)	9.78
AKNA	10.14	9.01 (9.19,8.83)	9.18
SLAMF9	0.96	0 (0,0)	0
ADCY7	8.93	7.12 (7.22,7.02)	7.98
C15orf62	5.89	4.89 (4.89,4.9)	4.94
SLC18A2	1.62	0.89 (0.92,0.86)	0.67
MAP3K5	10.93	9.17 (9.33,9)	9.98
FCN1	5.52	3.14 (3.35,2.94)	4.57
MICB	5.97	4.81 (4.93,4.69)	5.02
C20orf195	3.65	2.19 (1.97,2.4)	2.71
LAPTM5	11.09	9.78 (9.85,9.71)	10.15
CLEC2B	7.81	6.48 (6.62,6.34)	6.87
OAS2	8.8	8.38 (8.39,8.36)	7.86
P2RY13	6.09	5.1 (5.35,4.84)	5.15
FOXL1	4.29	3.32 (3.33,3.31)	3.35
LTBP1	9.03	7.51 (7.49,7.53)	8.09
GSN	15.05	13.35 (13.4,13.3)	14.12
CD163	8.95	7.69 (8.06,7.32)	8.02
OBFC2A	7.17	5.22 (5.46,4.99)	6.24
C10orf81	1.69	0.72 (0.92,0.52)	0.76
C3AR1	7.28	6.55 (6.53,6.58)	6.35
GNAZ	7.54	6.46 (6.7,6.22)	6.61
TRIM59	7.24	6.61 (6.5,6.72)	6.31
INPP4A	9.97	9.22 (9.21,9.23)	9.05
CXCL2	7.6	5.05 (5.51,4.59)	6.68
SLAMF8	7.6	5.75 (6.06,5.44)	6.68
APOC1P1	0.92	0 (0,0)	0
HOXB6	3.84	3.35 (3.23,3.48)	2.92
ITGA11	6.87	5.48 (5.71,5.25)	5.96
PILRA	6.42	5.84 (5.9,5.78)	5.5
LRRN4	2.42	0.56 (0.46,0.65)	1.51
C1orf162	7.35	6.25 (6.34,6.16)	6.43
ASPHD2	6.79	5.01 (5.07,4.95)	5.88
LCP2	7.96	7.08 (7.08,7.07)	7.05
RAP2A	9.81	9.06 (9.07,9.04)	8.9
SPN	7.41	5.56 (5.52,5.61)	6.5
CD180	5.19	3.95 (4.04,3.86)	4.28
CHRNA1	1.84	0.84 (1.11,0.56)	0.93
KIAA1217	13.06	11.45 (11.49,11.41)	12.15
HDC	1.66	0.46 (0.39,0.53)	0.75
MS4A4A	6.86	5.66 (5.94,5.37)	5.95
SLC25A37	9.33	8.69 (8.7,8.67)	8.43
C13orf18	7.25	6.31 (6.52,6.11)	6.35
IL4R	10.38	9.37 (9.51,9.22)	9.48
C22orf43	2.24	1.57 (1.68,1.47)	1.34
EPSTI1	7.46	6.52 (6.61,6.43)	6.57
CHGB	6.6	5.17 (4.97,5.36)	5.7
PLCB2	7.46	6.33 (6.29,6.38)	6.57
SLC16A3	9.93	8.23 (8.42,8.04)	9.03
BAG3	10.86	9.65 (9.66,9.64)	9.96
CD58	8.25	7.31 (7.38,7.23)	7.35
FAM196A	2.55	1.84 (1.76,1.92)	1.66
RASSF5	9.74	9.16 (9.04,9.29)	8.84
SH3BP2	10.08	8.9 (8.93,8.88)	9.19
TP73	4.18	3.48 (3.6,3.36)	3.29
C6orf208	2.54	0.67 (0.75,0.59)	1.65
MTHFD2	8.34	7.01 (7.11,6.9)	7.46
KIAA1211	4.47	3.64 (3.65,3.62)	3.59
TPRG1	5.14	3.81 (3.68,3.95)	4.25
JPH3	3.44	2.02 (2.13,1.9)	2.55
LYNX1	9.81	8.34 (8.48,8.2)	8.93
C10orf125	6.77	6.01 (6.01,6.01)	5.89
PIPOX	3.75	3.32 (3.59,3.05)	2.87
TH	2.1	0.6 (0.53,0.66)	1.22
LAMA1	9.44	6.22 (6.35,6.1)	8.56
WISP1	4.11	1.8 (2.08,1.51)	3.24
LOXL1	8.19	6.75 (6.69,6.81)	7.31
ANKH	11.36	10.33 (10.32,10.33)	10.48
NAV2	12.03	11.38 (11.36,11.41)	11.16
TCF7	9.56	7.86 (7.92,7.8)	8.69
CLIP2	8.6	7.7 (7.67,7.72)	7.73
TFAP2E	3.46	3.11 (2.97,3.26)	2.6
GAL3ST4	6.16	5.42 (5.41,5.43)	5.29
PSORS1C2	1.55	0.67 (0.71,0.64)	0.69
HLA-H	11.4	10.38 (10.38,10.39)	10.54
MICAL1	8.73	8.11 (8.33,7.9)	7.87
GNAO1	8.05	6.98 (6.95,7)	7.2
RNF125	7.67	6.78 (6.78,6.79)	6.81
HLA-F	10.42	9.18 (9.28,9.07)	9.57
TBC1D9	9.55	8.39 (8.59,8.18)	8.7
CD40	10.01	9.07 (8.96,9.17)	9.16
CHI3L2	9.2	7.84 (7.85,7.83)	8.34
IL1R2	4.53	1.41 (1.73,1.08)	3.68
TUBB6	10.89	10 (10.07,9.93)	10.04
TMEM200A	6.93	4.38 (4.83,3.94)	6.08
ITGB8	9.69	5.76 (5.6,5.92)	8.85
RAB11FIP1	11.67	10.35 (10.46,10.24)	10.83
PCDHA3	5.22	5.13 (5.04,5.22)	4.38
SLC2A6	5.57	5.11 (5.01,5.21)	4.73
UBE2E2	9.25	8.17 (8.24,8.1)	8.4
FGR	7.8	6.6 (6.76,6.44)	6.96
BCL3	9.32	8.15 (8.09,8.2)	8.48
LIMD2	7.72	6.35 (6.35,6.34)	6.89
IL11	1.51	0.86 (0.75,0.98)	0.67
CNIH3	6.25	5.41 (5.3,5.51)	5.41
CMTM8	8.45	7.77 (7.71,7.83)	7.61
F7	2.64	1.38 (1.52,1.23)	1.81
HLA-DMA	10.45	9.06 (9.25,8.87)	9.62
TNFRSF25	6.03	5.28 (5.08,5.49)	5.2
ANO6	10.98	10 (10.14,9.86)	10.14
LOC100133669	1.74	0.4 (0.37,0.42)	0.91
DGKA	8.48	7.59 (7.65,7.53)	7.65
OAS1	8.02	7.05 (6.98,7.12)	7.2
KRT79	0.82	0 (0,0)	0
HMHA1	9.39	8.6 (8.56,8.63)	8.57
KIAA0922	9.03	7.69 (7.79,7.59)	8.21
DPCR1	3.03	2.23 (2.3,2.15)	2.21
DNM3	6.77	5.92 (5.81,6.03)	5.94
CSGALNACT2	9.37	8.36 (8.48,8.23)	8.55
ELF5	1.58	0.57 (0.57,0.56)	0.76
TRIM17	5.52	3.69 (4.09,3.28)	4.7
ARL11	5.32	3.93 (4.26,3.59)	4.5
AMY2A	3.17	2.5 (2.55,2.45)	2.35
NCKAP1L	7.75	6.29 (6.29,6.29)	6.94
CCR10	3.95	3.72 (3.7,3.75)	3.14
C5AR1	6.96	5.67 (5.79,5.55)	6.15
RSPH9	3.35	2.52 (2.29,2.75)	2.54
MPZL3	6.48	5.78 (5.75,5.81)	5.67
MS4A6A	8.5	7.39 (7.48,7.31)	7.69
ADAMTS17	5.98	5.32 (5.1,5.54)	5.17
HNF1B	1.19	0.43 (0.38,0.49)	0.39
CRYGN	8.87	7.36 (7.27,7.44)	8.07
SLC20A1	9.85	8.91 (9.14,8.68)	9.05
OSMR	9.09	7.07 (7.31,6.84)	8.29
FAM129B	13.21	12.65 (12.64,12.66)	12.41
GREB1	4.99	3.88 (4.42,3.33)	4.18
KLF12	8.35	7.37 (7.03,7.72)	7.54
GPR68	5.8	4.45 (4.56,4.34)	5
APOL2	9.78	8.59 (8.79,8.39)	8.98
HOXA10	1.82	1.54 (1.57,1.52)	1.02
ZSWIM4	8.86	8.31 (8.25,8.38)	8.06
2016-03-01	4.99	4.04 (4.11,3.97)	4.2
KIAA1949	10.01	9.07 (9.08,9.06)	9.21
BDNF	6.51	5.28 (4.93,5.63)	5.72
RPL39L	6.25	5.61 (5.62,5.61)	5.46
ITPRIPL2	10.64	9.77 (9.82,9.72)	9.85
CD53	8.66	7.14 (7.19,7.09)	7.87
DOCK3	10.47	9.91 (9.91,9.9)	9.68
SPRED3	1.88	1.23 (1.16,1.31)	1.1
RAP2B	9.45	8.66 (8.62,8.7)	8.67
SCNN1A	12.32	8.56 (8.95,8.17)	11.53
LMNA	13.58	12.86 (12.82,12.91)	12.8
PTK6	3.51	2.74 (2.85,2.63)	2.73
C10orf47	8.51	7.4 (7.45,7.35)	7.73
MYO1D	12.59	11.7 (11.71,11.69)	11.81
ITPKC	10.08	9.42 (9.48,9.36)	9.3
KCNK7	2.56	1.85 (1.35,2.35)	1.78
SHC4	4.21	3.93 (3.91,3.94)	3.43
BICD1	8.16	7.81 (7.75,7.86)	7.38
UNC93B1	9.82	9.16 (9.12,9.2)	9.05
REC8	6.92	5.96 (5.65,6.28)	6.15
THBS2	9.4	6.73 (6.67,6.79)	8.63
IFNAR2	8.75	7.45 (7.45,7.44)	7.99
ACY3	2.38	1.16 (1.2,1.12)	1.61
GABRP	2.04	1.17 (1.02,1.32)	1.27
HLA-DPB2	2.04	0.91 (1.03,0.8)	1.28
C1QTNF6	7.67	6.79 (7,6.59)	6.91
SIGLEC14	3.96	2.71 (2.88,2.55)	3.2
IL12RB1	4.42	3.16 (3.27,3.04)	3.66
BCL9	10.56	9.89 (9.76,10.02)	9.8
HSPA6	6.43	5.57 (5.79,5.36)	5.67
NLRP12	2.54	1.97 (1.95,2)	1.78
INHBA	5.65	3.62 (3.84,3.39)	4.89
MAFF	9.75	8.28 (8.29,8.28)	8.99
CCDC88B	7.33	7.08 (7.06,7.1)	6.58
SRGAP3	9.17	8.05 (8.15,7.95)	8.42
TGIF1	10.92	9.92 (9.96,9.88)	10.17
LOC100271831	4.49	4.07 (4.45,3.69)	3.74
RXFP4	1.21	0.75 (0.61,0.89)	0.47
SYTL2	7.9	6.79 (6.78,6.8)	7.16
LTBP3	13.44	12.2 (11.97,12.44)	12.69
IL15RA	7.19	6.38 (6.29,6.47)	6.45
STAC2	1.77	1.13 (1.1,1.17)	1.03
LOC152225	1.21	0.52 (0.45,0.59)	0.47
DCDC2	9.64	8.65 (8.61,8.69)	8.9
SLC6A12	8.81	7.06 (7.08,7.05)	8.08
CLDN14	0.74	0.18 (0.36,0)	0
MYD88	9.69	9.05 (9.12,8.98)	8.95
IGFBP5	15.5	12.87 (12.56,13.19)	14.76
PTAFR	6.27	4.12 (4.37,3.87)	5.53
OASL	6.26	5.29 (5.39,5.19)	5.53
SORCS2	9.8	7.16 (7.22,7.09)	9.07
TAS1R3	4.07	3.39 (3.18,3.59)	3.33
PNPLA3	1.78	0.56 (0.66,0.47)	1.05
TNFSF4	5.43	4.18 (4.18,4.18)	4.7
DDX60	9.98	9.01 (8.95,9.06)	9.25
APOC4	0.73	0 (0,0)	0
RAB32	8.17	7.19 (7.4,6.97)	7.44
FADS3	8.38	7.23 (7.41,7.06)	7.65
DDO	6.57	5.57 (5.36,5.78)	5.84
PRAM1	5.48	4.81 (4.89,4.72)	4.76
PKM2	14.24	13.39 (13.42,13.37)	13.52
SYT11	8.38	7.54 (7.57,7.52)	7.65
PRR19	4.65	4.15 (4.12,4.17)	3.92
KANK2	11.79	10.88 (10.86,10.9)	11.07
PKIB	5.59	4.95 (5.07,4.82)	4.87
TFAP2C	7.72	5.26 (5.37,5.15)	7
MAP7D1	11.39	10.8 (10.86,10.73)	10.67
SLC2A14	4.91	3.45 (3.25,3.65)	4.19
AK3L1	6.29	5.33 (5.31,5.36)	5.57
MUC4	3.7	2.32 (2.53,2.11)	2.99
FBN2	7.26	4.51 (5.05,3.96)	6.54
ELK3	9.48	8.77 (8.73,8.81)	8.77
IFIT5	9.71	8.5 (8.51,8.49)	9
CX3CR1	6.93	6.47 (6.36,6.59)	6.22
IRF9	10.66	9.78 (9.78,9.78)	9.95
CDC25B	10.43	9.46 (9.37,9.56)	9.72
PSMB10	9.93	9.53 (9.54,9.51)	9.22
LMTK3	8.19	7.48 (7.28,7.69)	7.49
ANKLE2	11.04	10.38 (10.4,10.36)	10.33
DSP	13.77	12.6 (12.62,12.59)	13.07
LOC91316	8.96	8.37 (8.5,8.23)	8.25
C21orf84	0.7	0.21 (0,0.42)	0
COX6B2	1.17	0.17 (0.34,0)	0.47
PIK3R5	6.57	5.66 (5.81,5.51)	5.86
DPYSL4	4.36	3.73 (4.02,3.43)	3.66
AXL	10.23	9.14 (9.18,9.1)	9.53
TEAD3	9.54	8.87 (8.95,8.79)	8.84
SLC2A3	10.48	8.89 (8.7,9.08)	9.78
FAM60A	10.13	9.58 (9.6,9.55)	9.44
LEF1	7.94	7.43 (7.49,7.38)	7.24
UCN2	0.69	0.11 (0,0.22)	0
OR5A1	0.69	0 (0,0)	0
PPAPDC1A	2.64	1.49 (1.42,1.55)	1.95
TM4SF19	3.42	2.07 (2.69,1.45)	2.73
LOC647121	7.44	6.58 (6.25,6.92)	6.75
SUFU	8.29	7.62 (7.61,7.63)	7.6
ZNF100	8.44	6.78 (6.84,6.72)	7.76
LOC399959	10.69	10.01 (9.92,10.1)	10.01
VWA5A	9.89	9.25 (9.19,9.3)	9.21
WNT5B	6.58	5.15 (5.25,5.04)	5.91
SEMA5A	8.27	7.67 (7.68,7.66)	7.59
EMR3	1.25	0.11 (0,0.23)	0.57
INPP5F	9.93	9.38 (9.44,9.33)	9.25
SNX8	9.03	8.3 (8.41,8.19)	8.35
TRIB2	9.33	8.79 (8.76,8.83)	8.66
NACAD	6.3	4.26 (4.4,4.11)	5.63
PCDHB14	6.48	5.9 (5.98,5.82)	5.81
HSH2D	7.3	6.85 (6.65,7.04)	6.63
MED15	11.12	10.43 (10.51,10.34)	10.45
SGMS2	11.24	9.39 (9.39,9.4)	10.57
FABP3	6.59	5.75 (5.59,5.9)	5.93
NAV1	10.45	9.77 (9.81,9.73)	9.79
BACH2	6.99	5.73 (5.62,5.85)	6.33
PADI2	6.18	5.14 (5.29,4.98)	5.52
STK17B	9.35	6.97 (7,6.94)	8.7
NRBP2	9.68	9.34 (9.2,9.48)	9.02
CCRL2	5.33	5.01 (4.97,5.04)	4.68
ARL13B	9.31	8.45 (8.56,8.34)	8.66
NBEAL2	9.6	8.57 (8.63,8.5)	8.95
TMEM149	6.98	6.17 (6.23,6.12)	6.33
YWHAH	11.15	10.4 (10.5,10.3)	10.5
SLC2A1	10.03	9.51 (9.43,9.59)	9.38
ATP8A2	3.29	3.21 (2.61,3.81)	2.65
CNN3	12.26	11.24 (11.26,11.22)	11.62
ARHGAP10	9.11	8.12 (8.1,8.14)	8.47
CLDN11	5.75	4.56 (4.77,4.34)	5.11
PTPRK	10.21	9.52 (9.54,9.49)	9.57
GLRX	8.39	8.24 (8.26,8.22)	7.75
RARRES3	9.66	7.87 (7.97,7.77)	9.02
SULF2	11.09	9.87 (9.95,9.8)	10.46
MYO1B	10.29	9.67 (9.61,9.73)	9.66
CYTH4	7.11	5.98 (6.11,5.84)	6.48
CAPG	12.59	11.72 (11.6,11.83)	11.96
PHF19	8.88	8.33 (8.25,8.41)	8.25
EFCAB4B	4.91	4.42 (3.99,4.85)	4.28
MAP4	12.59	11.82 (11.91,11.72)	11.96
GLT25D1	9.76	9.18 (9.24,9.11)	9.14
AEBP1	11.52	10.69 (10.41,10.97)	10.9
C6orf150	5.69	5.16 (5.17,5.15)	5.07
DGKH	5.05	4.11 (4.24,3.98)	4.43
ANGPTL2	8.99	8.31 (8.32,8.31)	8.38
EXTL1	3.38	2.41 (2.57,2.24)	2.77
CRYBB1	2.02	1.3 (1.33,1.27)	1.4
HTRA4	2.78	1.93 (2.25,1.61)	2.16
ZG16B	1.89	1.18 (1.13,1.22)	1.28
NPAS3	7.95	7.14 (6.97,7.31)	7.34
MYO7B	4.33	4.21 (4.02,4.39)	3.72
AFAP1	10.67	9.93 (9.89,9.97)	10.06
SLC16A1	7.77	7.24 (7.25,7.23)	7.16
RNF43	7.78	6.93 (7,6.85)	7.18
ADARB1	8.74	8.29 (8.19,8.38)	8.13
SH3D20	3.15	2.91 (2.94,2.87)	2.55
NTNG2	4.1	3.44 (3.75,3.13)	3.5
CAST	12.72	11.97 (11.96,11.98)	12.12
IFI16	10.64	9.49 (9.57,9.41)	10.03
RAB11FIP4	10.37	9.51 (9.49,9.54)	9.77
NIPAL2	7.06	6.43 (6.35,6.5)	6.46
KCNJ5	6.2	4.29 (4.28,4.3)	5.6
PRSS12	4.43	3.42 (3.64,3.19)	3.83
IL24	2.01	0.81 (0.92,0.69)	1.41
ASAP2	11.44	10.02 (10.08,9.95)	10.84
ARID5B	9.19	8.19 (8.23,8.15)	8.59
POLD1	9.3	8.67 (8.82,8.51)	8.7
MGC87042	2.08	0.95 (1.08,0.83)	1.49
SLFN5	8.86	8.13 (8.3,7.96)	8.27
C6orf124	5.12	4.24 (4.33,4.16)	4.53
ASB4	1.44	0.93 (0.8,1.07)	0.85
COL5A2	9.46	9.02 (8.97,9.06)	8.88
GNAI2	12.92	12.46 (12.45,12.47)	12.33
ESYT1	11.58	11.02 (11.1,10.95)	11
CHRNA6	2.1	1.43 (1.88,0.98)	1.51
NKX2-8	5.71	5.1 (5.03,5.17)	5.12
CSNK1E	11.03	10.55 (10.62,10.49)	10.45
FUCA1	12.06	11.51 (11.5,11.52)	11.48
LYPD3	5.47	4.22 (4.32,4.11)	4.89
PRODH	8.33	7.17 (7.58,6.77)	7.74
CASP1	6.95	6.31 (6.34,6.28)	6.37
SP110	8.61	7.92 (7.91,7.92)	8.03
SGMS1	10.75	9.51 (9.57,9.45)	10.17
MAN2B1	10.69	10.08 (10.22,9.94)	10.11
EFR3A	11.77	11.28 (11.27,11.29)	11.19
LOC100132111	2.53	1.23 (1.1,1.36)	1.95
FANCE	7.66	7.08 (7.02,7.14)	7.09
STOM	11.85	11.7 (11.79,11.61)	11.28
ARPC1B	11.6	10.95 (11.05,10.84)	11.03
NR2C2AP	8.54	8.12 (8.13,8.11)	7.97
MDFIC	11.1	9.62 (9.62,9.61)	10.52
LHX6	5.93	5.79 (5.84,5.75)	5.35
2016-09-08	11	10.2 (10.21,10.19)	10.43
PTRF	13.22	12.19 (12.19,12.19)	12.65
KCTD12	11.05	9.72 (9.67,9.77)	10.48
BTG3	10.04	9.48 (9.52,9.44)	9.47
GLS	11.52	10.53 (10.63,10.43)	10.95
PIP4K2A	9.58	8.85 (8.97,8.74)	9.01
TWF2	10.17	9.68 (9.6,9.76)	9.6
KCNAB2	7.78	7.25 (7.22,7.28)	7.21
STAT5A	9.99	9.49 (9.56,9.42)	9.43
ADAMTS4	7.45	7.14 (6.92,7.36)	6.89
OPTN	10.51	10.09 (10.14,10.03)	9.95
TTLL10	2.07	1.83 (1.4,2.25)	1.51
ITIH2	1.01	0.65 (0.64,0.65)	0.45
STK10	8.99	8.93 (8.94,8.92)	8.43
CBL	9.77	9.42 (9.41,9.43)	9.22
WDR54	8.03	7.69 (7.6,7.77)	7.47
SERPINB7	0.56	0 (0,0)	0
AVPI1	8.38	7.92 (7.95,7.9)	7.83
CELSR3	6.24	5.66 (5.41,5.91)	5.68
GRID2IP	4.6	4.05 (4.16,3.93)	4.05
VOPP1	9.44	9.12 (9.26,8.99)	8.89
CSF3R	6.45	6.17 (6.16,6.18)	5.9
PNPLA2	10.95	10.46 (10.43,10.48)	10.4
SERPINB1	10.53	10.01 (9.97,10.05)	9.98
CSK	10.12	9.87 (9.83,9.91)	9.57
PABPC4	11.66	11.21 (11.21,11.22)	11.11
CD101	4.76	3.45 (3.51,3.39)	4.22
FERMT3	8.09	6.68 (6.98,6.38)	7.54
HPCA	4.28	3.97 (3.85,4.09)	3.74
WDR76	6.6	5.97 (6.14,5.81)	6.06
C2orf48	0.54	0.19 (0.38,0)	0
SLC15A3	8.15	7.45 (7.45,7.44)	7.61
UBQLN4	10.11	9.49 (9.62,9.35)	9.57
DCAF15	8.99	8.63 (8.54,8.71)	8.45
TINAGL1	11.17	10.51 (10.49,10.53)	10.63
PKD2L1	0.97	0.49 (0.98,0)	0.43
CATSPERG	5.47	4.88 (4.98,4.77)	4.93
LGALS12	1.64	0.65 (0.67,0.64)	1.11
ISLR2	4.94	4.74 (4.38,5.1)	4.4
CBX3	11.49	10.92 (10.94,10.91)	10.96
MARVELD1	8.95	8.06 (8.06,8.07)	8.42
PLXDC2	8.76	8.16 (8.2,8.13)	8.22
HEYL	8.58	8.26 (8.08,8.43)	8.05
BEND6	5.62	2.91 (2.79,3.03)	5.09
EMB	11.42	10.67 (10.43,10.9)	10.89
UBE2L6	10.28	9.77 (9.83,9.71)	9.75
PEG10	9.72	8.24 (8.33,8.15)	9.19
CGN	9.85	9.02 (8.86,9.19)	9.32
RASAL1	10	9.47 (9.26,9.67)	9.47
SCRN1	10.7	9.96 (10.03,9.88)	10.17
PTGS2	7.9	5.64 (5.46,5.82)	7.37
GRM2	2.55	2.02 (2.12,1.91)	2.02
IER3	9.92	8.93 (8.86,9)	9.4
CAMSAP1	9.63	8.84 (8.86,8.82)	9.1
PCDHA11	6.59	6.21 (6.49,5.94)	6.07
DLX3	7.23	5.96 (5.78,6.14)	6.71
OSBPL5	9.27	8.75 (8.71,8.79)	8.75
ARRB2	8.66	8.05 (8.11,7.99)	8.14
AKIRIN2	9.72	9.21 (9.26,9.17)	9.2
UACA	11.89	11.48 (11.27,11.69)	11.36
THOC6	8.87	8.44 (8.38,8.5)	8.35
ITGB1	13	12.52 (12.53,12.5)	12.48
WT1	1.02	0.46 (0.41,0.52)	0.5
PRSS21	1.21	0 (0,0)	0.69
RND3	8.73	6.58 (6.84,6.32)	8.21
FARP1	11.81	11.19 (11.23,11.14)	11.29
NCOA7	10.14	9.09 (9.25,8.93)	9.63
SLC3A2	12.02	11.68 (11.61,11.74)	11.51
SEMA4G	8.38	7.83 (7.87,7.79)	7.86
PRNP	12.39	11.47 (11.52,11.42)	11.88
KCNG1	1.85	1.16 (1.29,1.04)	1.34
MAD2L1	6.21	5.82 (5.87,5.77)	5.7
TOX2	6.84	6.47 (6.52,6.43)	6.33
RPS9	14.18	13.84 (13.84,13.84)	13.67
TBC1D10A	9.7	8.88 (8.98,8.79)	9.19
SSC5D	7.13	5.63 (5.54,5.72)	6.63
FGF9	4.02	0.91 (0.89,0.92)	3.52
HIF1A	12.26	11.56 (11.6,11.51)	11.76
PCDHGA10	7.35	7.45 (7.3,7.6)	6.85
S100A8	5.53	4 (4.03,3.96)	5.03
OGFRL1	7.55	6.8 (6.74,6.85)	7.05
SRM	9.47	9.01 (9.1,8.92)	8.97
S100Z	1.22	0.58 (0.71,0.45)	0.72
LOC284023	6.56	6.04 (6.11,5.96)	6.06
SGPL1	11.29	10.67 (10.69,10.65)	10.79
DUSP8	7.97	7.91 (7.9,7.92)	7.48
KRT23	0.5	0 (0,0)	0
TMEM88B	0.49	0 (0,0)	0
CDK5R1	5.33	4.54 (4.44,4.64)	4.83
CD274	5.96	4.37 (4.76,3.99)	5.47
NEURL3	1.18	0.35 (0.45,0.24)	0.69
BTBD10	9.22	8.71 (8.78,8.63)	8.73
IL1RL2	6.52	5.01 (5.02,5)	6.03
YPEL3	10.21	9.93 (9.91,9.96)	9.71
JPH4	3.67	2.79 (2.79,2.78)	3.18
NAALADL1	5.47	4.57 (4.62,4.52)	4.98
CHRNA5	2.98	2.92 (2.95,2.88)	2.49
TANC1	10.83	10.09 (10.19,9.99)	10.34
FBXL19	8.84	8.52 (8.42,8.62)	8.35
NLRC5	8.89	7.63 (7.68,7.57)	8.4
MYL12A	12.77	12.39 (12.45,12.32)	12.28
GRAMD3	11.48	9.75 (9.83,9.68)	11
NOTUM	0.91	0.59 (0.62,0.55)	0.43
COL6A3	11.16	9.83 (9.8,9.86)	10.68
RACGAP1	7.2	6.29 (6.45,6.13)	6.72
ZNF365	5.05	4.24 (4.15,4.33)	4.58
CPLX2	0.88	0.21 (0,0.42)	0.41
FFAR1	0.47	0 (0,0)	0
C1orf133	6.08	4.32 (4.34,4.29)	5.61
TRPV2	7.45	6.54 (6.7,6.39)	6.98
SLC46A2	1.86	1.27 (1.19,1.34)	1.39
SNX27	10.22	9.84 (9.82,9.86)	9.75
ITPRIPL1	3.7	3.14 (3.05,3.22)	3.23
TPM3	12.52	12.12 (12.12,12.12)	12.05
RAB3B	0.47	0 (0,0)	0
CPSF1	10.87	10.54 (10.46,10.63)	10.4
IKBIP	9.07	8.55 (8.56,8.55)	8.61
LOC153684	3.77	2.74 (3,2.48)	3.31
SCO2	8.52	8.22 (8.41,8.03)	8.06
GFAP	3.99	3.77 (3.65,3.89)	3.53
AMH	2.09	1.72 (1.49,1.95)	1.63
IRS2	10.02	8.89 (9.03,8.74)	9.56
CCDC85B	8.79	8.86 (8.78,8.95)	8.34
SGEF	8.42	8.17 (8.05,8.3)	7.96
C7orf57	2.56	1.96 (2,1.91)	2.1
MYO9B	10.38	9.96 (10.01,9.92)	9.93
BTN3A2	9.81	8.86 (8.92,8.79)	9.35
KIAA0247	11.6	11.07 (11.05,11.09)	11.15
RNASE3	0.45	0 (0,0)	0
ESR1	8.34	6.14 (6.54,5.74)	7.88
CTF1	8.79	7.99 (7.65,8.33)	8.34
APOL6	10.79	9.38 (9.53,9.22)	10.34
TMOD3	10.41	9.82 (9.88,9.75)	9.96
HOXC10	0.45	0.3 (0,0.6)	0
WNT16	1.5	0.51 (0.43,0.58)	1.05
HOXD3	2.39	1.58 (1.56,1.59)	1.94
GNB1L	6.57	5.92 (5.94,5.9)	6.12
MAD1L1	9.15	8.85 (8.81,8.88)	8.7
LMO4	10.69	10.26 (10.22,10.3)	10.24
JAK1	12.05	11.56 (11.59,11.53)	11.6
NAGA	10.15	9.57 (9.66,9.48)	9.7
CRTC1	10.27	9.87 (9.88,9.87)	9.83
OPN4	1.2	1.1 (0.87,1.33)	0.75
C1orf111	0.44	0 (0,0)	0
VSTM1	0.44	0 (0,0)	0
MYOF	12.34	11.83 (11.85,11.81)	11.9
TEAD2	8.23	7.69 (7.58,7.8)	7.8
ACAA2	11.28	10.76 (10.72,10.81)	10.84
IGFBP4	13.84	13.52 (13.55,13.49)	13.41
GPNMB	11.1	8.42 (9.18,7.66)	10.67
PARVB	7.52	7.16 (7.07,7.24)	7.08
ADAMTS12	4.54	3.28 (3.31,3.25)	4.11
CTTNBP2NL	9.5	9.06 (9.06,9.05)	9.06
SLC11A1	6.97	6.29 (6.64,5.94)	6.53
GJB2	6.53	5.53 (5.67,5.4)	6.1
USP6NL	9.07	8.5 (8.5,8.51)	8.64
OAF	9.3	8.57 (8.39,8.75)	8.87
NLRP3	6.01	4.97 (5.14,4.79)	5.57
S1PR1	9.83	9.58 (9.71,9.44)	9.4
VAMP4	9.43	9 (9.05,8.95)	9
CA3	6.19	6.01 (5.75,6.28)	5.76
SP100	10.87	10.33 (10.37,10.28)	10.44
TNIP1	11.74	11.33 (11.35,11.3)	11.31
C19orf66	9.72	9.24 (9.22,9.25)	9.29
LIPA	10.55	9.8 (9.78,9.82)	10.12
ZNF215	5.85	5.75 (5.57,5.92)	5.42
KIAA1522	12.22	11.82 (11.78,11.86)	11.8
ASCL4	0.43	0 (0,0)	0
ADAM8	7.01	5.76 (5.8,5.71)	6.59
SFI1	9.13	8.74 (8.7,8.77)	8.7
GGH	6.61	6.3 (6.2,6.39)	6.19
CSF1	8.9	7.48 (7.58,7.38)	8.48
FCHSD1	9.01	8.56 (8.55,8.57)	8.58
USP4	10.73	10.4 (10.41,10.4)	10.31
PTPN6	10.08	9.77 (9.77,9.76)	9.65
TPM4	11.86	11.29 (11.42,11.17)	11.44
F2RL1	9.02	8.33 (8.25,8.4)	8.6
OSBPL3	10.03	9.45 (9.39,9.51)	9.61
C11orf24	8.92	8.52 (8.57,8.47)	8.5
N4BP2L1	8.6	8.29 (8.33,8.25)	8.18
FLJ39609	0.42	0 (0,0)	0
CCDC62	2.53	1.67 (1.71,1.62)	2.11
KRT18	13.61	13.17 (13.21,13.13)	13.19
PLXNA1	10	9.37 (9.43,9.31)	9.58
TRIM8	12.02	11.65 (11.61,11.69)	11.6
ELOVL7	10.01	8.81 (9.21,8.42)	9.59
NXF1	11.35	11.02 (10.95,11.09)	10.94
SPRR3	0.42	0 (0,0)	0
RAB3C	1.28	0.28 (0.56,0)	0.87
LOC283867	0.42	0 (0,0)	0
TMEM61	3.52	2.86 (2.78,2.95)	3.1
TMEM200C	1.58	1.32 (1.51,1.13)	1.17
SPRR2D	0.41	0 (0,0)	0
RTDR1	3.43	2.99 (3.16,2.81)	3.02
FZD6	10.73	10.1 (10.06,10.14)	10.31
CMTM7	9.12	8.24 (8.17,8.31)	8.71
FAM83G	7.98	7.6 (7.76,7.43)	7.57
LACTB2	8.36	8.05 (8.11,7.99)	7.95
C11orf95	9.93	9.43 (9.28,9.57)	9.52
FGFRL1	11.74	11.5 (11.49,11.51)	11.33
SEH1L	9.62	9.21 (9.21,9.22)	9.21
TRIP10	10.71	10.24 (10.19,10.29)	10.31
MEIS3	5.33	4.62 (4.65,4.59)	4.93
NIPAL4	4.16	3.23 (3.25,3.21)	3.76
FMNL2	11.12	10.82 (10.87,10.77)	10.72
TAPBP	12.22	11.95 (11.99,11.92)	11.82
PNPLA6	10.82	10.29 (10.31,10.28)	10.42
MAP3K12	7.62	7.23 (7.39,7.08)	7.23
RANGAP1	10.75	10.25 (10.32,10.18)	10.35
BCR	11.56	10.93 (11.09,10.77)	11.16
CD300LB	3.61	2.88 (2.89,2.87)	3.22
RRM1	10.08	9.77 (9.78,9.77)	9.68
SGK269	9.72	8.97 (9.01,8.94)	9.32
DPYD	9.53	9.19 (9.25,9.14)	9.14
AURKC	4.04	3.52 (3.51,3.53)	3.65
EFHD1	8.33	8.4 (8.5,8.3)	7.94
C1RL	9.6	9.28 (9.35,9.2)	9.21
CAPN2	12.58	11.93 (11.96,11.89)	12.19
WNT6	1.77	1.38 (1.11,1.65)	1.38
TRIM38	9.29	8.96 (8.86,9.07)	8.9
RAP1GDS1	9.59	9.19 (9.22,9.17)	9.21
UAP1	9.6	9.05 (8.96,9.14)	9.22
ADORA2B	3.9	3.18 (3.47,2.9)	3.51
PCDHGB7	8.44	7.65 (7.63,7.67)	8.06
CEACAM8	0.38	0 (0,0)	0
HSF2BP	4.38	3.98 (3.92,4.03)	3.99
USP18	8.51	7.93 (7.92,7.94)	8.13
C5orf58	1.46	0.72 (0.98,0.47)	1.08
ZNF622	9.76	9.34 (9.34,9.34)	9.38
MX2	7.21	6.55 (6.5,6.6)	6.83
TFAP4	8.03	7.91 (7.82,7.99)	7.65
RABIF	7.93	7.7 (7.7,7.69)	7.55
JUB	9.97	9.22 (9.14,9.29)	9.59
RNF149	9.83	9.38 (9.36,9.4)	9.46
LRFN4	6.87	6.08 (6.23,5.93)	6.49
ETS1	11.37	11.26 (11.25,11.28)	10.99
CRMP1	7	6.65 (6.68,6.62)	6.62
ANKRD13B	6.04	5.04 (5.11,4.96)	5.67
C21orf56	6.9	6.82 (6.67,6.97)	6.53
BPGM	8.86	8.48 (8.51,8.44)	8.48
HBEGF	9.55	8.69 (8.62,8.77)	9.18
EMILIN1	8.66	6.71 (6.61,6.81)	8.29
C15orf53	0.37	0 (0,0)	0
TMPO	9.82	9.02 (9.16,8.88)	9.45
ZNF876P	5.27	5.05 (5.16,4.94)	4.9
SLC24A6	9.13	8.51 (8.57,8.46)	8.76
CDC14A	8.51	8.23 (8.23,8.22)	8.14
PPP1R9A	9.83	9.03 (9.06,9)	9.46
C17orf46	2.02	1.73 (1.66,1.8)	1.65
ANG	7.23	6.43 (6.54,6.32)	6.86
PCDHGB4	7.09	6.42 (6.88,5.96)	6.73
C5orf35	7.29	6.65 (6.74,6.55)	6.92
DKKL1	0.78	0.4 (0.37,0.42)	0.42
CPNE9	0.78	0.42 (0.36,0.48)	0.41
PACS2	10.53	10.23 (10.26,10.2)	10.17
FAM117B	8.68	8.32 (8.24,8.39)	8.32
CALHM1	0.78	0.55 (0.31,0.8)	0.43
SLC35D3	0.8	0 (0,0)	0.44
TEAD1	11.51	10.72 (10.59,10.85)	11.15
NAP1L1	12.91	12.51 (12.62,12.39)	12.55
SNHG12	7.74	7.17 (7.22,7.13)	7.38
DYNLL1	11.34	11.19 (11.19,11.18)	10.98
CLDN3	12.18	11.48 (11.46,11.51)	11.83
NR2F1	7.97	6.41 (6.07,6.76)	7.62
PCDHGA11	5.86	5.55 (5.75,5.36)	5.51
TIA1	10.56	10.44 (10.43,10.45)	10.21
NPM1	13.36	13.08 (13.13,13.04)	13.01
GLIS2	10.15	9.46 (9.36,9.55)	9.8
CDYL	9.21	8.7 (8.72,8.68)	8.86
CDK2	8.74	8.28 (8.34,8.22)	8.39
CHTF18	7.62	7.28 (7.06,7.5)	7.27
ARHGAP17	10.17	9.95 (9.96,9.94)	9.83
TGM5	0.35	0 (0,0)	0
SBNO2	10.3	9.85 (9.91,9.78)	9.95
ZBTB7C	10.78	10.19 (10.21,10.17)	10.43
NPM3	8.06	7.45 (7.39,7.5)	7.72
MYH9	14.29	13.56 (13.55,13.58)	13.95
BACE2	9.64	9.34 (9.37,9.32)	9.3
TJP2	12.03	11.42 (11.4,11.44)	11.69
HOXB5	3.07	2.92 (2.79,3.06)	2.72
ANO8	7.6	7.41 (7.44,7.37)	7.26
CASP8	8.36	7.98 (7.98,7.98)	8.02
IFNGR2	11.33	10.89 (10.87,10.91)	10.99
PI3	0.79	0.12 (0,0.24)	0.45
DDAH2	11.57	11.08 (10.96,11.19)	11.23
RPLP1	14.14	13.86 (13.89,13.83)	13.81
PABPC1L	8.45	8.21 (8.35,8.06)	8.11
NBAS	10.55	10.22 (10.25,10.19)	10.22
WDFY1	10.62	10.38 (10.41,10.35)	10.29
ZNF608	9.41	9.07 (9.05,9.08)	9.07
HGSNAT	11.55	11.29 (11.26,11.32)	11.22
HOXD9	4.7	3.29 (3.36,3.21)	4.36
MKI67IP	9.37	8.97 (8.97,8.98)	9.04
IFNGR1	11.17	10.51 (10.58,10.44)	10.83
OSGIN2	9.67	8.95 (9.09,8.82)	9.34
NUMBL	8.41	7.54 (7.49,7.59)	8.08
SVIL	11.97	11.19 (11.28,11.11)	11.64
LIG1	9.42	8.99 (9,8.97)	9.08
ATG9B	3.15	2.51 (2.44,2.58)	2.82
SMARCB1	10.88	10.52 (10.69,10.34)	10.55
LDHA	12.98	12.21 (12.31,12.12)	12.65
ETV6	9.78	9.45 (9.35,9.55)	9.45
BMI1	10.34	10.04 (10.04,10.04)	10.01
SCN8A	4.14	3.61 (3.75,3.47)	3.81
RHBDF2	8.91	8.71 (8.73,8.69)	8.58
CHD1L	9.04	8.8 (8.79,8.81)	8.71
ABCA2	11.95	11.58 (11.4,11.77)	11.62
GRK6	9.11	8.78 (8.82,8.74)	8.78
HNRNPF	11.88	11.46 (11.51,11.42)	11.55
PHLDB3	7.27	6.94 (6.97,6.91)	6.94
RGS12	9.44	9.12 (9.05,9.19)	9.12
HIPK2	11.55	11.12 (11,11.24)	11.22
SLC25A19	7.43	6.79 (7.01,6.57)	7.11
AP3S1	10.17	9.63 (9.78,9.48)	9.85
RASSF7	8.67	8.17 (8.24,8.11)	8.35
DZIP1	6.94	5.05 (5.12,4.97)	6.62
NDFIP2	9.72	9.38 (9.4,9.35)	9.4
HLA-E	13.06	12.57 (12.6,12.54)	12.74
PPP2R3A	8.42	7.65 (7.65,7.65)	8.1
MLLT4	11.81	11.27 (11.31,11.23)	11.49
CDKAL1	8.86	8.28 (8.35,8.22)	8.54
C6orf132	8.05	7.72 (7.63,7.82)	7.73
BACH1	9.87	9.15 (9.12,9.17)	9.55
POLR3C	8.99	8.47 (8.5,8.44)	8.67
RIN2	10.44	9.91 (9.86,9.96)	10.12
TMEM169	6.48	5.99 (6.1,5.88)	6.16
AKAP13	12.45	11.97 (11.91,12.03)	12.13
DST	11.17	9.37 (9.23,9.5)	10.85
GATA3	8.11	6.31 (6.54,6.09)	7.79
EGFR	10.05	8.66 (8.99,8.33)	9.74
C1QTNF1	9.73	9.5 (9.34,9.66)	9.41
RAB31	10.86	9.97 (10.02,9.91)	10.54
DIAPH1	12	11.45 (11.5,11.4)	11.68
EXPH5	7.5	6.74 (6.79,6.68)	7.19
NTAN1	8.41	7.62 (7.69,7.55)	8.1
ZNF532	11.03	10.62 (10.57,10.67)	10.72
CAMK2A	1.24	1.28 (0.78,1.78)	0.93
YPEL1	8.41	7.66 (7.73,7.59)	8.1
SH3YL1	10.73	10.55 (10.56,10.54)	10.42
PPDPF	12.34	12.17 (12.1,12.24)	12.03
DOK1	8.37	8.05 (8.11,7.99)	8.06
ASAP1	9.71	9.4 (9.39,9.41)	9.4
ELP2	10.24	9.85 (9.87,9.84)	9.93
UBA2	10.95	10.59 (10.66,10.52)	10.64
PLTP	9.43	8.16 (8.43,7.89)	9.12
LYSMD4	7.34	7.04 (7.03,7.04)	7.04
ARID3A	5.78	5.57 (5.51,5.63)	5.47
IGF1R	11.61	11 (10.9,11.1)	11.3
RPL3	15.64	15.22 (15.36,15.08)	15.34
PDE1A	10.51	9.99 (10.17,9.81)	10.21
ZFAT	8.08	7.82 (7.8,7.84)	7.77
ACCN1	0.76	0.26 (0.29,0.22)	0.45
TMCC1	9.6	9.29 (9.24,9.34)	9.3
DAG1	11.67	11.16 (11.2,11.11)	11.38
NUB1	11.07	10.75 (10.73,10.77)	10.77
PTPRG	10.14	9.99 (10,9.98)	9.84
SERINC5	6.92	5.73 (5.92,5.53)	6.62
ABHD11	10.19	10.1 (10.09,10.1)	9.9
DRD2	0.71	0.44 (0.38,0.49)	0.41
LGALS8	9.33	8.85 (8.95,8.74)	9.04
STK24	11.7	11.26 (11.24,11.27)	11.41
MGLL	9.28	9.1 (8.98,9.23)	8.99
ALCAM	11.99	11.66 (11.74,11.57)	11.69
F11R	12.63	12.25 (12.25,12.24)	12.34
NKX3-2	2.48	0.97 (0.88,1.07)	2.19
ADAP1	8.63	8.57 (8.53,8.61)	8.34
RAC1	12.36	12.13 (12.09,12.17)	12.07
SHROOM3	9.99	9.57 (9.4,9.74)	9.7
CD200	9.62	9.35 (9.12,9.57)	9.33
SIAH2	8.77	7.99 (7.99,7.98)	8.48
TCF3	10.47	9.9 (9.87,9.94)	10.18
C10orf46	10.17	9.96 (9.97,9.95)	9.89
RRP1	8.99	8.68 (8.66,8.69)	8.7
DCK	8.9	8.65 (8.67,8.62)	8.61
PLS1	8.5	7.71 (7.81,7.62)	8.21
NHEDC2	5.94	5.54 (5.6,5.48)	5.65
HNRNPC	13.16	12.91 (12.91,12.9)	12.87
CBLN3	6.84	6.85 (6.71,6.98)	6.56
SMC2	8.96	8.47 (8.51,8.42)	8.68
CD9	13.43	13.04 (13.02,13.06)	13.15
TUBA1C	10.99	10.61 (10.71,10.51)	10.71
TRPC2	1.29	1.3 (1.31,1.28)	1.01
FUT11	7.67	7.23 (7.34,7.13)	7.39
CROCC	8.87	8.5 (8.51,8.48)	8.58
CAMTA1	9.24	9.02 (9.07,8.97)	8.96
EPS8L2	11.08	10.69 (10.82,10.57)	10.8
ATP2B4	11.53	10.51 (10.38,10.63)	11.26
HYAL3	5.74	5.33 (5.02,5.64)	5.46
RCN3	7.76	6.73 (6.58,6.88)	7.49
AZI1	8.26	8.18 (8.13,8.23)	7.99
SYF2	11.05	10.88 (10.88,10.87)	10.78
RBM17	10.73	10.26 (10.27,10.24)	10.46
MIDN	10.97	10.22 (10.12,10.32)	10.7
CD82	10.01	9.36 (9.31,9.41)	9.73
ENTPD3	7.56	6.7 (7.05,6.35)	7.28
ABL2	9.42	8.96 (8.95,8.98)	9.15
COL22A1	3.64	3.27 (3.07,3.47)	3.36
GBGT1	7.42	7.24 (7.18,7.29)	7.15
GALNT2	11.14	10.97 (10.96,10.98)	10.87
CHN1	7.63	6.99 (7.04,6.94)	7.36
ODC1	11.53	11.21 (11.03,11.4)	11.26
GPD2	10.37	10.17 (10.13,10.22)	10.1
TTC13	7.68	7.57 (7.55,7.59)	7.41
ACVR1C	4.66	4.08 (4.17,3.99)	4.39
GAS2L1	8.71	8.35 (8.49,8.22)	8.44
APEX1	11.59	11.22 (11.25,11.2)	11.33
TRIM35	8.86	8.65 (8.67,8.62)	8.6
MACF1	13.22	12.52 (12.56,12.49)	12.95
MRPS23	10.03	9.69 (9.76,9.62)	9.76
NRXN3	4.44	3.55 (3.65,3.45)	4.17
TMEM184B	10.94	10.5 (10.55,10.46)	10.68
SF3B3	11.81	11.52 (11.49,11.56)	11.54
RNF213	11.76	11.2 (11.28,11.11)	11.49
SSH1	10.4	9.94 (9.87,10.01)	10.13
LOC100302401	4.03	3.73 (3.69,3.77)	3.77
BTN3A1	9.06	8.29 (8.29,8.29)	8.8
NRP1	11.21	11.22 (11,11.44)	10.95
SIK1	9.87	8.94 (8.83,9.05)	9.61
PPHLN1	9.82	9.63 (9.64,9.61)	9.55
NLRP10	0.26	0 (0,0)	0
HGFAC	0.71	0.3 (0.37,0.23)	0.45
SLC35E4	5.9	5.6 (5.56,5.65)	5.64
SLC7A8	11.39	10.76 (10.64,10.87)	11.13
RRAGC	8.26	7.8 (7.95,7.66)	8
LIMA1	10.93	10.05 (10.12,9.98)	10.67
ANXA4	11.18	10.64 (10.67,10.62)	10.92
SNX9	11.06	10.54 (10.53,10.56)	10.8
HOXB2	5.21	4.49 (4.42,4.56)	4.95
NUDCD3	11.09	10.81 (10.81,10.81)	10.83
PMM1	8.76	8.43 (8.48,8.38)	8.5
GTPBP1	10.75	10.14 (10.39,9.89)	10.49
C1orf173	2.86	0.6 (0.69,0.52)	2.6
MFSD7	8	7.46 (7.26,7.67)	7.74
STK35	9.73	9.28 (9.31,9.25)	9.47
TBX19	5.64	5.54 (5.47,5.6)	5.38
NAT6	7.89	7.83 (7.8,7.86)	7.64
C20orf118	5.19	4.76 (4.68,4.84)	4.93
RAI14	9.39	8.63 (8.77,8.48)	9.14
ZMYND8	9.75	9.53 (9.45,9.62)	9.5
CAPN1	12.56	12.28 (12.26,12.29)	12.3
FLOT1	12.13	12 (12.01,11.99)	11.88
INADL	11.02	10.65 (10.68,10.62)	10.77
RFC4	7.26	6.95 (7.04,6.86)	7.01
PCDHGB5	8.4	7.93 (8.24,7.62)	8.15
FCRLB	4.78	4.32 (4.33,4.3)	4.54
RBM38	8.73	8.38 (8.3,8.46)	8.48
IWS1	10.16	9.83 (9.89,9.78)	9.91
C22orf29	9.68	9.11 (9.28,8.95)	9.43
FEZ2	9.81	9.33 (9.38,9.28)	9.56
PLIN5	6.58	6.62 (6.38,6.86)	6.34
GALNT3	10.32	10.03 (10.03,10.03)	10.08
CSNK1A1	12.22	12.07 (12.06,12.09)	11.98
FBXO21	11	10.65 (10.62,10.69)	10.76
SLC26A2	9.02	8.63 (8.58,8.68)	8.78
PTPRH	2.02	0.84 (1.11,0.57)	1.78
KLHL38	0.67	0.76 (0.61,0.9)	0.43
CAPS	10.31	9.38 (9.22,9.54)	10.07
HIST1H4I	1.03	0.79 (1.01,0.57)	0.79
HNRNPA1	12.61	12.45 (12.36,12.55)	12.37
ADAR	12.61	12.28 (12.32,12.25)	12.37
EIF3H	12.04	11.75 (11.81,11.69)	11.8
CARD6	8.49	8.34 (8.27,8.41)	8.25
SNHG3-RCC1	7.76	7.36 (7.31,7.41)	7.53
DDX54	10.98	10.81 (10.83,10.79)	10.75
EIF3B	11.43	11.23 (11.24,11.21)	11.2
C1orf63	9.57	9.64 (9.58,9.7)	9.34
PPP3CA	10.12	9.74 (9.75,9.72)	9.88
RASGEF1C	6	5.88 (5.79,5.97)	5.76
FBXL6	7.73	7.68 (7.42,7.93)	7.5
SMURF1	9.13	8.66 (8.68,8.63)	8.9
C11orf68	10.26	10.01 (9.98,10.03)	10.02
SETD7	10.19	9.57 (9.68,9.46)	9.96
ZMYND10	6.62	6.64 (6.57,6.72)	6.39
SPTLC2	10.08	9.86 (9.98,9.74)	9.85
RAD51L1	6.3	5.69 (5.73,5.66)	6.07
PDIA2	0.7	0.24 (0.48,0)	0.47
ATP6V0A2	9.09	8.83 (8.85,8.8)	8.86
LSM7	8.81	8.71 (8.72,8.71)	8.58
P2RY2	8.48	7.54 (7.68,7.41)	8.25
C10orf10	10.47	9.79 (9.82,9.76)	10.24
UBE2F	9.61	9.46 (9.38,9.54)	9.39
BBS9	9.13	8.76 (8.77,8.76)	8.9
COBRA1	10.64	10.42 (10.44,10.41)	10.41
AHDC1	10.65	10.5 (10.36,10.65)	10.43
ZNRF3	9.43	8.49 (8.69,8.28)	9.2
GUCY1A3	9.16	8.8 (8.74,8.86)	8.93
SF3A2	10.29	10.08 (10.05,10.11)	10.06
LAMB1	12.41	11.97 (11.69,12.25)	12.18
NEDD4L	10.62	9.95 (9.93,9.97)	10.39
DPYSL2	10.04	9.59 (9.61,9.57)	9.81
YPEL2	10	9.63 (9.46,9.81)	9.77
GNB4	9.21	8.82 (8.74,8.89)	8.99
TIMP2	12.28	11.4 (11.48,11.31)	12.06
CASP7	8.62	8.44 (8.36,8.53)	8.4
ASCC1	8.9	8.83 (8.83,8.84)	8.68
FAM83H	10.97	10.76 (10.64,10.87)	10.75
HS3ST1	6.14	4.61 (4.9,4.32)	5.92
CSNK1G2	10.15	9.81 (9.81,9.8)	9.93
CAD	10.08	9.47 (9.46,9.49)	9.86
MKNK1	8.54	8.44 (8.45,8.43)	8.32
TAP2	9.83	9.41 (9.44,9.38)	9.61
ACAP3	8.86	8.87 (8.82,8.92)	8.64
PITPNM1	10.38	10.01 (10.05,9.97)	10.16
CRTC2	10.25	10.06 (9.98,10.14)	10.04
NCSTN	11.87	11.64 (11.74,11.54)	11.65
PUS1	8.18	7.98 (7.93,8.02)	7.97
DNMT3A	8.51	8.25 (8.24,8.26)	8.3
GXYLT1	9.74	9.47 (9.53,9.4)	9.52
SLC26A6	6.7	6.71 (6.6,6.82)	6.49
FAM150A	6.15	5.66 (5.6,5.72)	5.94
KCNJ15	11.95	11.7 (11.76,11.64)	11.73
AGAP3	10.5	10.05 (9.98,10.12)	10.29
OLFML2A	11.4	10.94 (10.82,11.07)	11.19
SEMA4B	11.42	11.04 (11.01,11.08)	11.21
ECD	9.3	9.15 (9.18,9.13)	9.09
EFHA2	7.5	7.16 (7.18,7.15)	7.29
PANX2	7.53	7.48 (7.43,7.54)	7.32
C8orf38	8.25	7.91 (8.02,7.8)	8.04
FLJ35776	7.73	7.41 (7.38,7.45)	7.52
DVL2	9.81	9.51 (9.56,9.47)	9.61
RPL34	13.17	13.14 (13.13,13.14)	12.96
C10orf119	10.39	10.03 (10.09,9.97)	10.19
AKT3	10.39	9.7 (9.83,9.56)	10.19
CELSR2	11.78	11.26 (11.2,11.31)	11.58
PLEKHG6	7.22	6.66 (6.49,6.84)	7.02
CYFIP1	11.41	11.22 (11.27,11.17)	11.21
ZNF598	9.07	8.88 (8.91,8.85)	8.87
WDR81	9.57	9.41 (9.55,9.28)	9.37
YWHAZ	13.71	13.47 (13.45,13.49)	13.51
ARRB1	7.44	7.27 (7.32,7.22)	7.24
CALML3	0.67	0 (0,0)	0.48
PARP10	10.25	10.19 (10.16,10.22)	10.05
MYL9	12.61	12.57 (12.52,12.62)	12.41
CHKB	9.02	8.8 (8.85,8.75)	8.83
RNF115	9.06	8.8 (8.88,8.71)	8.87
PSMG3	8.55	8.49 (8.48,8.49)	8.36
PFKFB4	6.68	6.54 (6.64,6.45)	6.48
PACSIN3	9.76	9.44 (9.27,9.6)	9.56
SUPT3H	7.69	7.4 (7.32,7.47)	7.49
CAPRIN1	12.24	11.99 (12,11.97)	12.05
FBXO28	9.83	9.6 (9.58,9.62)	9.64
EXOC4	10.71	10.62 (10.63,10.62)	10.52
NET1	10.78	9.8 (9.92,9.67)	10.59
OPN3	9.09	8.32 (8.37,8.28)	8.9
CCDC61	8.06	7.96 (7.92,7.99)	7.87
GNPNAT1	8.96	8.4 (8.33,8.47)	8.77
RHEB	10.49	10.13 (10.18,10.07)	10.3
SLC30A7	9.81	9.56 (9.63,9.5)	9.62
JUP	13.1	12.59 (12.56,12.62)	12.91
GNL1	11.14	10.93 (10.87,11)	10.95
MOBKL2A	9.92	9.88 (9.84,9.93)	9.73
ACTR3	11.38	11.14 (11.21,11.07)	11.19
EPRS	11.42	11.03 (11.09,10.97)	11.24
HMGN4	11.05	10.82 (10.82,10.83)	10.86
KLHL5	8.89	8.72 (8.81,8.64)	8.71
CDK17	9.09	8.84 (8.8,8.89)	8.91
HPS3	9.48	9.15 (9.18,9.12)	9.3
ZDHHC18	9.92	9.54 (9.52,9.55)	9.74
DOHH	7.95	7.86 (7.94,7.77)	7.77
POLE3	10.11	10 (10.03,9.97)	9.93
DALRD3	10.07	9.93 (9.97,9.88)	9.89
CSAD	8.08	8.15 (7.96,8.34)	7.91
ACTR3B	7.19	7.06 (7.05,7.06)	7.01
PRR5	7.68	7.3 (7.21,7.38)	7.51
DRAP1	11.48	11.37 (11.33,11.42)	11.3
MRPS6	11.08	10.88 (10.77,10.99)	10.9
GRB2	11.45	11.32 (11.3,11.33)	11.27
XRCC6	12.65	12.16 (12.37,11.96)	12.47
OBFC1	9.62	9.47 (9.47,9.48)	9.45
SLC12A7	10.34	10.02 (10.21,9.84)	10.17
STAT3	12.24	11.77 (11.87,11.66)	12.07
PICALM	11.63	11.34 (11.33,11.36)	11.46
DBF4	6.57	6.17 (6.23,6.1)	6.39
PPM1G	11.09	11.01 (10.99,11.03)	10.92
DSE	8.7	8.15 (8.31,7.99)	8.53
CLPX	9.59	9.43 (9.47,9.4)	9.42
CIZ1	10.98	10.64 (10.71,10.56)	10.81
ATXN7L3	10.43	10.4 (10.4,10.4)	10.26
RPL23A	11.88	11.83 (11.79,11.86)	11.71
MC1R	7.61	7.08 (6.89,7.26)	7.44
KIAA0907	9.58	9.28 (9.31,9.25)	9.42
EIF4E3	10.37	10.15 (10.18,10.12)	10.21
RANBP1	9.49	9.12 (9.21,9.04)	9.32
MTHFD1	10.23	10.17 (10.18,10.16)	10.06
YARS2	7.92	7.82 (7.83,7.81)	7.76
ZCCHC14	10.65	10.21 (10.23,10.18)	10.49
RNH1	12.02	11.89 (11.86,11.91)	11.85
KIAA0649	9.88	9.69 (9.65,9.73)	9.72
NOXA1	8.06	7.84 (7.58,8.1)	7.9
C22orf13	10.51	10.09 (10.27,9.91)	10.35
EHMT2	10.59	10.45 (10.39,10.52)	10.43
FOXK1	9.64	9.16 (9.19,9.12)	9.48
PARD3	9.8	8.87 (8.96,8.78)	9.64
DKFZp761E198	8.99	8.65 (8.72,8.57)	8.83
NRM	7.79	7.66 (7.6,7.71)	7.63
PPAN	8.27	8.22 (8.27,8.18)	8.12
TRPV1	7.55	7.03 (7.29,6.77)	7.39
FAM131A	8.28	7.92 (7.82,8.02)	8.12
OSBP2	7.9	7.72 (7.94,7.5)	7.75
DGCR2	12.14	12.01 (12.07,11.95)	11.99
NAGK	10.24	10.2 (10.19,10.21)	10.09
ERMAP	9.34	9.23 (9.18,9.29)	9.19
RAN	11.4	11.15 (11.23,11.06)	11.25
DYNC1H1	13.09	12.87 (12.89,12.85)	12.94
FURIN	12.24	12 (11.97,12.02)	12.09
RSL1D1	11.57	11.37 (11.38,11.37)	11.42
C6orf62	11.93	11.82 (11.85,11.8)	11.78
CCHCR1	9.17	8.77 (8.72,8.83)	9.03
OSBPL7	8.69	8.58 (8.53,8.62)	8.54
SLC25A24	9.66	9.48 (9.61,9.35)	9.52
DCLRE1B	7.34	6.89 (6.93,6.85)	7.19
PRR5L	6.32	6.04 (5.95,6.12)	6.18
SREBF2	11.35	10.51 (10.79,10.22)	11.21
ZDHHC2	11.13	10.7 (10.71,10.7)	10.99
TNK2	9.69	9.26 (9.09,9.43)	9.56
CDC16	10.53	10.44 (10.43,10.45)	10.4
BAT2	12.59	12.47 (12.47,12.46)	12.45
RPS12	13.81	13.42 (13.56,13.27)	13.67
ACVR2B	8.46	8.31 (8.21,8.42)	8.32
POLR1E	8.87	8.44 (8.47,8.41)	8.73
ERGIC1	12.35	12.2 (12.19,12.22)	12.22
SIX4	6.74	6.27 (6.24,6.3)	6.61
INTS4	8.94	8.76 (8.78,8.74)	8.81
LOH12CR1	6.55	6.28 (6.25,6.31)	6.42
ARHGEF12	12.75	12.52 (12.47,12.57)	12.62
PRDX6	12.26	12.22 (12.15,12.3)	12.13
RPH3AL	9.38	9.21 (9.2,9.22)	9.25
LOC221710	7.67	7.31 (7.33,7.29)	7.54
UBE2Z	11.68	11.5 (11.51,11.49)	11.55
UBE2G1	9.77	9.67 (9.73,9.61)	9.65
FBRSL1	9.16	9.18 (9.03,9.32)	9.03
ATF6B	11.33	11.19 (11.21,11.17)	11.2
RAB35	9.52	9.26 (9.3,9.22)	9.4
TP53RK	8.92	8.8 (8.8,8.79)	8.8
TBC1D23	9.66	9.35 (9.36,9.33)	9.54
DDX60L	8.68	8.04 (7.96,8.13)	8.55
HDGF	12.35	11.99 (11.98,12)	12.23
PCGF3	9.94	9.67 (9.73,9.61)	9.81
XRCC5	12.84	12.59 (12.62,12.56)	12.72
TPD52L2	11.1	10.99 (11.01,10.98)	10.98
LOC100190939	7.42	6.88 (6.92,6.84)	7.3
RBPMS	11.46	11.14 (11.01,11.27)	11.35
RUSC1	8.83	8.72 (8.64,8.81)	8.71
SRPK1	9.27	9.06 (9.09,9.03)	9.15
CSE1L	10.47	10.17 (10.16,10.19)	10.36
JAG1	10.55	10.21 (10.2,10.22)	10.43
GGA1	10.55	10.36 (10.5,10.22)	10.43
CYHR1	9.83	9.84 (9.81,9.87)	9.72
MAML1	10.2	9.88 (9.9,9.87)	10.09
NCOR2	11.62	11.43 (11.4,11.46)	11.51
ABI1	10.35	9.99 (10.05,9.93)	10.23
LRRC61	8.78	8.74 (8.63,8.85)	8.67
NDOR1	9.1	9.04 (9.01,9.07)	8.99
CYP51A1	10.51	10.47 (10.45,10.49)	10.4
ZBTB7A	9.96	9.8 (9.75,9.84)	9.86
HNRNPUL1	12.57	12.4 (12.43,12.36)	12.47
SYNJ2	9.13	8.64 (8.64,8.65)	9.03
RICH2	9.77	8.84 (8.87,8.8)	9.66
ZSCAN2	7.86	7.63 (7.55,7.71)	7.76
SMG6	10.68	10.57 (10.52,10.61)	10.58
AMPD2	9.44	9.28 (9.24,9.32)	9.34
ADCY3	8.74	8.72 (8.62,8.81)	8.64
USP25	9.9	9.28 (9.27,9.29)	9.8
MTA1	10.16	10.1 (10.04,10.16)	10.06
VPS41	10.24	10.04 (10.11,9.97)	10.14
DBNL	11.1	11.04 (11.07,11.01)	11
CIRH1A	9.79	9.72 (9.75,9.7)	9.7
EIF4G1	12.83	12.62 (12.62,12.63)	12.73
SMARCC1	11.25	10.83 (10.87,10.78)	11.16
ELL	8.77	8.48 (8.54,8.42)	8.68
WDR8	8.63	8.61 (8.6,8.62)	8.54
RNASE7	0.76	0.44 (0.44,0.45)	0.67
ESRP2	9.96	9.57 (9.59,9.54)	9.87
DVL3	10.99	10.86 (10.88,10.84)	10.9
TAX1BP1	11.99	11.9 (11.94,11.85)	11.9
FAM160B1	9.75	9.49 (9.53,9.46)	9.67
INTS5	9.58	9.45 (9.46,9.43)	9.5
SLAIN2	10.36	10.11 (10.15,10.07)	10.28
MBD4	9.57	9.38 (9.39,9.37)	9.48
CRLS1	9.84	9.71 (9.72,9.71)	9.76
CDC42BPB	11.7	11.59 (11.62,11.55)	11.62
MAPKAPK5	8.96	8.78 (8.8,8.76)	8.88
RPS18	14.21	14.1 (14.11,14.09)	14.13
KCTD5	9.05	8.92 (8.89,8.94)	8.97
NIPA2	9.74	9.71 (9.76,9.66)	9.66
PRKRA	9.62	9.46 (9.51,9.41)	9.55
MAP3K3	9.63	9.17 (9.13,9.21)	9.55
METAP2	10.67	10.56 (10.54,10.57)	10.6
SEC16A	11.45	11.28 (11.3,11.27)	11.38
SNAP29	9.66	9.41 (9.63,9.18)	9.58
TUBB	13.21	12.76 (12.83,12.68)	13.14
PANK4	9.05	8.98 (9.02,8.94)	8.97
MAT2B	11.47	11.17 (11.2,11.14)	11.4
ARHGEF17	11.25	11.15 (11.08,11.22)	11.18
CDC42BPA	9.98	9.81 (9.81,9.8)	9.91
KHNYN	10.62	10.43 (10.47,10.4)	10.55
MARS	10.6	10.5 (10.59,10.4)	10.53
ACIN1	11.8	11.77 (11.78,11.75)	11.74
LRRC41	11.07	11.03 (11.03,11.03)	11.01
KTI12	7.49	7.46 (7.4,7.53)	7.44
KLF5	10.95	10.02 (10.12,9.92)	10.9
BCL9L	10.5	9.72 (9.74,9.7)	10.46
MORF4L1	12.34	12.05 (12.01,12.1)	12.3

## Sheet: BRAF_dn
Mean of the median expression levels for NRAS- and HRAS-mutated samples (shown in the parenthesis respectively) was computed
Genes are sorted by the median difference of expression levels in increasing order between the BRAF-mutated group and normal samples
Gene	BRAF	NRAS-HRAS	Normal
CARTPT	0	7.83 (7.46,8.2)	7.47
CUX2	1.16	7.15 (7.38,6.92)	8.09
CNTFR	1.8	8.02 (7.18,8.86)	6.75
EDN3	4.74	9.67 (9.3,10.05)	9.62
NEB	3.76	8.13 (8.28,7.98)	8.15
LOC286002	9.36	14.01 (13.9,14.12)	13.69
ABCC8	3.02	8.84 (9.02,8.66)	7.3
CLCNKA	3.64	7.65 (7.45,7.85)	7.91
CAPSL	2.35	6.37 (6.18,6.56)	6.16
FAM167A	8.26	12.05 (11.94,12.16)	11.99
KIF1A	3.02	6.88 (7.42,6.35)	6.72
CIB4	0.42	3.83 (3.22,4.44)	3.99
C7orf52	2.13	5.98 (5.4,6.57)	5.65
C11orf20	0.42	3.79 (3.46,4.12)	3.83
MMEL1	0.63	3.54 (2.86,4.23)	3.99
TDH	1.25	4.21 (4.09,4.32)	4.6
KCNA2	0.92	3.49 (3.69,3.28)	4.07
PYGM	4.5	7.73 (7.23,8.24)	7.54
WNT4	4.08	8.05 (8,8.1)	7.09
KCNAB1	7.24	11.45 (11.08,11.81)	10.18
GABRB3	6.08	9.86 (9.73,9.99)	9.01
DHDPSL	2.85	5.82 (5.63,6)	5.78
IRX6	1.03	3.81 (4.39,3.23)	3.86
MAGEL2	3.17	5.5 (5.34,5.66)	5.99
GNA14	6.35	9.13 (9.2,9.07)	9.16
AQP4	7.03	10.25 (10.15,10.34)	9.81
IQGAP2	8.36	10.68 (10.85,10.52)	11.04
SPINK5	3.04	5.99 (5.79,6.18)	5.66
RGS17	1.86	4.63 (4.23,5.03)	4.4
EBF4	7.42	10.7 (10.45,10.96)	9.94
FGF11	6.12	8.74 (8.44,9.03)	8.61
GCK	1.91	4.81 (4.5,5.12)	4.4
SNAP91	1.74	4.98 (5.21,4.76)	4.18
SGIP1	5.41	8.29 (8.29,8.29)	7.84
INHBC	1.18	3.62 (3.39,3.85)	3.6
KCNK16	0.47	6.13 (5.86,6.4)	2.77
ENKUR	1.88	4.13 (3.82,4.44)	4.18
C18orf34	2.06	4.36 (3.92,4.81)	4.33
CACNB4	4.33	7.15 (7.38,6.91)	6.58
TTLL7	3.66	6.04 (6.13,5.95)	5.91
BTBD11	8.17	10.42 (10.31,10.53)	10.4
CACNA2D3	3.04	5.39 (4.99,5.79)	5.25
PGF	9.09	11.19 (11.08,11.3)	11.28
CD36	7.79	9.87 (10,9.74)	9.95
LDHD	6.77	8.88 (8.84,8.93)	8.92
ALDH1L1	3.83	6.02 (6.24,5.81)	5.95
COL11A2	4.45	7.62 (7.35,7.89)	6.57
KIF5A	3.19	5.44 (5.27,5.6)	5.3
NEU4	0.94	3.3 (2.89,3.72)	3.04
EGF	3.75	5.77 (5.67,5.88)	5.84
C1orf175	6.24	8.52 (8.25,8.79)	8.33
GATA5	1.13	6.06 (6.79,5.33)	3.19
TG	18.52	20.71 (20.33,21.09)	20.54
JAKMIP3	2.47	4.37 (4.04,4.7)	4.49
VIPR1	5.02	7.33 (6.72,7.93)	7.02
C16orf89	11.34	13.84 (13.77,13.92)	13.34
SLC1A2	2.73	4.81 (4.31,5.32)	4.71
LRTM2	0	3.34 (2.85,3.84)	1.97
SSPO	3.24	5.44 (5.16,5.71)	5.17
GPR158	2.53	4.9 (4.4,5.4)	4.46
NPY	0.47	1.56 (1.65,1.46)	2.35
UGT1A6	0	1.57 (1.55,1.58)	1.86
OLFM2	6.99	8.43 (8.27,8.59)	8.84
MGC42105	2.19	4.26 (4.38,4.13)	4.02
APBA2	5.47	7.63 (7.57,7.68)	7.29
POPDC3	0.7	2.77 (2.76,2.78)	2.52
ABCA8	7.22	9.02 (8.75,9.3)	9.03
RBM20	4.28	6.22 (6.01,6.43)	6.08
PDE10A	7.49	9.12 (9.1,9.15)	9.29
CNNM1	1.13	2.83 (2.76,2.9)	2.92
ADAMTS5	7.26	8.56 (8.44,8.68)	9.05
CGNL1	10.15	12.26 (12.2,12.31)	11.93
KLF15	5.93	7.69 (7.97,7.41)	7.69
FREM2	8.54	10.26 (10.24,10.29)	10.28
MT1E	9.97	11.82 (11.59,12.05)	11.71
LOC100132354	2.66	6.18 (5.61,6.75)	4.39
ATRNL1	2.93	5.7 (6.19,5.21)	4.66
RNF157	5.06	6.95 (7.06,6.83)	6.78
C9orf152	1.38	3.37 (2.82,3.92)	3.1
C21orf29	4.13	5.8 (5.7,5.9)	5.81
DLL3	1.27	3.33 (4.05,2.61)	2.93
WBSCR17	7.23	8.9 (8.79,9.02)	8.89
UNC5D	2.14	3.69 (3.77,3.61)	3.8
C18orf16	1.54	4.86 (4.64,5.08)	3.17
APOA5	0	1.38 (1.57,1.2)	1.62
DNAH11	5.3	7.12 (7.13,7.11)	6.92
MOSC1	9.18	10.85 (10.77,10.93)	10.79
NPPC	0	2.25 (1.88,2.63)	1.61
MYT1	4.12	5.95 (5.93,5.97)	5.72
CYP46A1	3.69	5.31 (5.31,5.32)	5.29
CKB	10.73	12.13 (12.13,12.13)	12.31
DNASE1L3	6.04	7.57 (7.35,7.8)	7.56
SPESP1	3.54	4.73 (4.78,4.68)	5.06
MT1X	10.45	11.9 (11.96,11.85)	11.96
HSPB7	6.34	9.36 (8.79,9.93)	7.84
SDF2L1	8.7	10.23 (10.08,10.38)	10.2
ONECUT2	1.85	3.38 (3.47,3.29)	3.33
PDE8B	10.76	12.98 (12.88,13.08)	12.24
ME1	6.57	8.5 (8.41,8.59)	8.05
SLC6A17	2.3	4.54 (4.56,4.52)	3.77
FGF17	2.86	4.03 (4.18,3.88)	4.32
GABRG1	1.65	3.93 (3.81,4.04)	3.11
TMEM38A	4.38	5.74 (5.88,5.6)	5.84
DRD1	0.46	1.16 (1.25,1.06)	1.91
TNNI3K	3.65	4.97 (5.09,4.85)	5.09
AGPAT9	8.59	9.97 (9.86,10.08)	10.02
PEBP4	7.96	10.44 (10.2,10.67)	9.38
GABRA5	0.71	2.4 (2.33,2.46)	2.13
ADCYAP1R1	1.02	1.86 (2.1,1.62)	2.44
ANO3	3.01	4.51 (4.27,4.74)	4.43
SLC2A4	4.83	7.61 (6.92,8.29)	6.25
GRAMD1B	5.6	7.19 (7.11,7.27)	7.01
LAMC3	3.91	5.73 (5.82,5.64)	5.32
ADCY5	2.62	3.9 (3.35,4.46)	4.04
IGDCC3	4.03	6.88 (6.69,7.06)	5.44
GPAM	8.26	10.65 (10.35,10.96)	9.67
NRXN2	6.06	7.25 (7.4,7.09)	7.47
CNTN2	1.37	3.42 (3.19,3.64)	2.78
RSPH6A	5.38	6.45 (6.51,6.4)	6.78
MSX2	3.12	4.33 (4.23,4.44)	4.52
AGBL4	3.17	4.42 (4.36,4.49)	4.56
SYT3	1.57	4.36 (4.08,4.65)	2.97
MAP2K6	4.49	5.77 (5.53,6)	5.86
DAAM2	7.97	9.4 (9.18,9.63)	9.34
FA2H	5.21	6.68 (6.77,6.58)	6.58
C10orf90	0.68	3.48 (3.25,3.71)	2.05
GALNT10	9.26	10.64 (10.44,10.83)	10.62
GPX3	15.09	16.29 (16.33,16.25)	16.44
CASP12	1.67	3.33 (3.08,3.58)	3.02
TUBA4B	0.84	2.86 (2.56,3.15)	2.18
SUSD5	6.2	7.87 (7.8,7.93)	7.53
FAAH	9.02	10.14 (10.21,10.08)	10.35
USP2	6.11	7.67 (7.47,7.87)	7.43
MAP1LC3A	7.84	9.22 (9.11,9.32)	9.16
CTNNA2	0.52	2.99 (2.27,3.7)	1.83
GCNT3	4.16	5.27 (5.36,5.19)	5.47
SLC25A42	9.28	10.55 (10.43,10.66)	10.59
UST	9.88	11.34 (11.24,11.45)	11.19
IFLTD1	0	1.68 (1.57,1.79)	1.3
SLC43A1	6.78	7.97 (8.09,7.85)	8.09
SGK1	9.94	10.93 (10.88,10.99)	11.24
COLEC11	5.32	6.91 (7.08,6.75)	6.62
AQP7	2.77	3.91 (3.69,4.13)	4.06
TNN	3.66	5.44 (4.99,5.88)	4.95
DUSP26	2.48	4.13 (3.72,4.53)	3.77
TRPC6	7.21	8.23 (8.29,8.17)	8.49
ATP6V1G2	5.5	6.39 (6.57,6.21)	6.77
GPER	7.6	9.07 (9.13,9)	8.86
KCNQ1	10.62	11.93 (11.92,11.95)	11.89
CYP27B1	5.98	7.48 (7.46,7.51)	7.24
FHOD3	6.62	8.17 (7.93,8.41)	7.87
ATP6V0E2	10	11.54 (11.3,11.78)	11.24
FHAD1	4.46	5.96 (5.76,6.15)	5.7
SCN4B	7.86	9.17 (8.99,9.34)	9.1
PIP	0	1.87 (1.99,1.74)	1.23
LOC150197	3.8	5.16 (5.34,4.98)	5.03
ST6GAL1	10.02	11.91 (11.77,12.05)	11.24
SLC38A3	5.06	6.28 (6.23,6.33)	6.27
LOC389493	5.92	6.74 (6.63,6.85)	7.12
NUCB2	9.74	11.05 (10.97,11.13)	10.94
BFSP1	5.6	7.09 (6.85,7.33)	6.8
KIAA1324L	6.92	7.71 (7.89,7.52)	8.11
PART1	0.74	2.02 (1.48,2.56)	1.92
PTH1R	3.25	4.34 (3.67,5.01)	4.43
CCDC48	5	7.06 (6.66,7.46)	6.17
PDE4B	8.14	9.12 (9,9.25)	9.31
PDIA5	8.99	10.34 (10.35,10.33)	10.16
APOA4	0	2.64 (2.22,3.06)	1.16
SLC15A2	7.41	9.28 (8.93,9.63)	8.56
LOC148696	1.71	2.31 (2.29,2.33)	2.86
CYP1A2	4.76	5.71 (5.98,5.45)	5.91
IL17D	4.58	5.7 (5.51,5.9)	5.72
SYT15	5.48	6.51 (6.36,6.65)	6.61
HSP90B1	14.64	15.83 (15.55,16.1)	15.77
PHF21B	4.19	5.42 (5.35,5.48)	5.31
KCNK3	7.32	9.5 (8.82,10.18)	8.44
CALR	14.39	15.73 (15.5,15.96)	15.51
ADCY1	7.44	9.09 (9.03,9.15)	8.55
CETP	5.13	7.02 (6.86,7.19)	6.24
CCDC144B	2.86	3.3 (3.41,3.18)	3.97
ENPP3	2.32	7.68 (7.25,8.1)	3.41
SPTBN4	5.26	6.82 (6.62,7.03)	6.34
STC1	9.23	10.21 (9.97,10.44)	10.31
KCTD15	8.53	9.37 (9.4,9.34)	9.6
MANF	10.23	11.44 (11.22,11.66)	11.3
MAPT	4.56	6.75 (6.51,6.99)	5.62
GABRR2	0.98	1.8 (1.77,1.83)	2.04
TLN2	9.03	10.18 (10.11,10.24)	10.09
PRRT4	1.88	5.07 (4.98,5.17)	2.94
PPP2R2C	1.42	3.79 (3.97,3.6)	2.47
C2orf88	5.89	7.16 (7.48,6.84)	6.94
T	0	3.03 (2.49,3.56)	1.05
PRSS16	8.66	9.51 (9.47,9.56)	9.71
NRG3	2.71	3.03 (3.02,3.03)	3.75
CDC25A	5.54	6.47 (6.55,6.39)	6.57
CACNA1I	8.39	9.29 (9.03,9.55)	9.42
TAL1	5.87	6.91 (6.95,6.88)	6.89
ZNF323	7.57	8.2 (8.15,8.25)	8.59
SMAD5OS	1.46	2.53 (2.25,2.82)	2.48
ESAM	11.01	12.34 (12.27,12.4)	12.03
CCDC151	4.91	6.26 (6.38,6.14)	5.92
C1orf220	2.98	3.54 (3.58,3.49)	3.99
STMN3	10.57	11.44 (11.5,11.37)	11.58
DOCK5	8.22	9.06 (9.12,9)	9.23
C14orf68	1.03	3.91 (3.62,4.2)	2.03
EBF2	4.14	5.02 (4.87,5.16)	5.14
IL11RA	8.86	9.78 (9.7,9.85)	9.86
ANKRD24	5.22	6.09 (6.08,6.09)	6.21
LOC100131691	4.21	5.06 (5.1,5.03)	5.2
SLC25A34	4.7	5.89 (5.75,6.04)	5.68
MMP15	11.21	12.61 (12.5,12.71)	12.2
ETV2	2.75	3.83 (3.91,3.75)	3.74
FGF12	4.52	6.96 (6.38,7.54)	5.51
FAM162B	4.06	5.23 (5.31,5.15)	5.04
CYB561	10.47	11.72 (11.57,11.88)	11.44
LOC100272217	5.25	5.93 (5.98,5.87)	6.22
TLE6	6.27	7.48 (7.26,7.69)	7.23
ACRBP	6.63	7.85 (7.55,8.15)	7.58
PLA2G3	3.06	4.97 (4.09,5.85)	4.02
RHCE	2.67	3.23 (3.51,2.96)	3.62
RBP7	7.32	8.47 (8.66,8.28)	8.27
ADAL	7.36	8.23 (8.23,8.22)	8.31
C19orf51	5.47	6.24 (5.9,6.58)	6.42
DNMT3B	5.45	6 (6.07,5.93)	6.4
GPD1L	10.24	11.1 (11.07,11.13)	11.18
C11orf85	0.62	1.55 (1.43,1.68)	1.56
APOM	5.29	6.17 (6.12,6.22)	6.23
RANBP17	5.54	6.3 (6.4,6.19)	6.47
FBXO16	5.98	7.14 (7.01,7.26)	6.92
DCLK2	6.58	8.11 (7.98,8.23)	7.52
VEGFA	12.25	13.4 (13.28,13.52)	13.19
LOC100130872	3.59	4.56 (4.76,4.36)	4.51
SNHG9	4.97	6.09 (6.18,5.99)	5.9
LPGAT1	10.42	11.19 (11.23,11.16)	11.34
NCAN	1.18	2.6 (2.6,2.6)	2.11
OPLAH	6.67	7.51 (7.44,7.58)	7.59
FOXO1	10.03	10.94 (10.94,10.94)	10.94
CDNF	5.3	6.1 (6.02,6.18)	6.22
MLEC	12.23	13.36 (13.28,13.44)	13.13
FHL5	4.72	5.88 (5.98,5.79)	5.62
RAB17	9.05	10.08 (10.15,10.01)	9.95
PDE4D	8.52	9.7 (9.8,9.59)	9.42
TMEM20	6.32	7.92 (7.9,7.94)	7.22
ACCN3	2.21	3.32 (3.14,3.5)	3.11
DNAH10	2.91	3.95 (3.92,3.98)	3.8
ANKRD45	3.02	3.55 (3.44,3.66)	3.92
DMRT3	7.03	7.62 (8.23,7.02)	7.92
CD27	6.79	9.27 (8.83,9.7)	7.68
BCL2L15	1.89	2.58 (2.38,2.78)	2.77
LGALS4	2.41	3.14 (2.73,3.56)	3.29
HSF4	6.21	7.66 (7.57,7.75)	7.09
ALDH9A1	11.62	12.5 (12.45,12.56)	12.49
NPR1	7.33	8.11 (7.93,8.28)	8.2
SLC39A11	9.16	10.14 (10.1,10.17)	10.03
CCDC17	3.08	3.79 (3.57,4.01)	3.95
ARSG	7.27	8.11 (8,8.23)	8.14
GPR133	8.63	9.69 (9.76,9.62)	9.5
OR2L13	0.69	1.6 (2.1,1.1)	1.55
FLT4	8.76	10.01 (9.93,10.09)	9.62
ZNF521	7.33	8.12 (8.08,8.15)	8.19
C6orf227	2.8	4.22 (4.04,4.39)	3.66
TCF21	1.47	1.64 (1.76,1.51)	2.32
AOC2	3.1	3.98 (3.61,4.34)	3.95
UPB1	1.36	2.3 (2.03,2.57)	2.2
EBF3	6.39	7.18 (7.01,7.34)	7.22
FRMD4B	9.97	11.18 (10.86,11.5)	10.81
FKBP11	7.72	8.18 (8.18,8.18)	8.56
SYT13	6.67	8.62 (8.04,9.2)	7.5
NFE2	4.74	5.84 (5.5,6.19)	5.57
BARX1	1.88	2.71 (2.62,2.81)	2.71
ABO	7.23	7.78 (7.77,7.79)	8.06
C3orf18	7.76	8.54 (8.39,8.7)	8.58
SIX2	2.3	2.6 (2.74,2.47)	3.12
MTUS2	3.49	5.34 (5.14,5.53)	4.31
GPT2	7.77	8.35 (8.32,8.37)	8.59
MBLAC1	5.15	6.02 (5.98,6.05)	5.97
CLDN5	8.32	8.82 (8.69,8.95)	9.13
PHF20L1	9.66	10.44 (10.38,10.5)	10.47
SLC25A29	11.95	13.22 (13.04,13.4)	12.76
TEX2	10.59	11.41 (11.4,11.42)	11.4
PDE7B	7.1	9.09 (9.03,9.16)	7.9
LOC401052	6.06	7.32 (7.27,7.37)	6.86
LOC100133545	2.36	2.81 (2.93,2.69)	3.16
RAB19	3.63	4.41 (4.36,4.45)	4.42
LOC728606	4.54	6.62 (6.32,6.93)	5.33
LOC100128788	2.85	4.38 (4.29,4.47)	3.64
DGKG	4.96	5.98 (5.6,6.37)	5.74
AANAT	0.56	1.31 (1.32,1.3)	1.34
CANX	13.98	14.75 (14.66,14.84)	14.76
MPP2	7.58	8.54 (8.5,8.59)	8.36
CAMP	2.5	3.85 (3.92,3.79)	3.28
DISP2	6.32	7.47 (7.62,7.31)	7.09
DUOXA2	9.06	11.44 (11,11.87)	9.83
EPHX1	10.83	11.75 (11.69,11.82)	11.6
NBEA	8.77	10.31 (10.24,10.38)	9.54
ANXA6	11.23	11.94 (11.85,12.04)	12
SETMAR	8.24	8.97 (8.93,9.01)	9
FAM19A4	0.38	0.82 (0.83,0.81)	1.14
FAM19A3	2.2	2.35 (2.63,2.08)	2.96
PRDX1	12.94	13.47 (13.36,13.57)	13.69
FAM181A	4.95	5.85 (5.68,6.02)	5.7
MYOM2	5.08	6.23 (6.1,6.37)	5.83
AMIGO3	6.51	7.37 (7.38,7.36)	7.26
LEAP2	2.17	2.79 (2.66,2.92)	2.91
MYCBPAP	3.34	4.04 (3.95,4.14)	4.08
BTNL9	6.94	8.85 (8.71,9)	7.68
MARVELD2	9.25	10.2 (10.15,10.24)	9.99
ADCY9	10.56	11.61 (11.67,11.54)	11.29
CPT1A	9.59	10.24 (10.15,10.33)	10.33
MYLK2	2.38	3.45 (3.63,3.28)	3.12
MYL3	0.48	1.86 (1.5,2.22)	1.21
CORO6	8.64	8.65 (8.94,8.35)	9.37
ST6GALNAC3	8.25	9.26 (9.25,9.26)	8.98
ACSL1	10.34	11.1 (11.11,11.09)	11.07
DMPK	8.41	9.08 (9.09,9.07)	9.14
DHRS7	10.79	11.55 (11.45,11.66)	11.52
CAND2	7.14	8.08 (7.87,8.29)	7.86
PPIL1	8.95	9.59 (9.48,9.7)	9.67
PGLYRP2	0.39	0.9 (0.76,1.05)	1.12
TMEM88	6.36	7.91 (7.76,8.06)	7.08
CMBL	8.74	9.5 (9.36,9.63)	9.46
KCNH2	1.96	2.11 (1.78,2.44)	2.68
FNDC5	5.3	6.73 (6.51,6.95)	6.02
ZNF491	4.5	5.16 (5.15,5.17)	5.21
SYN3	2.08	2.66 (2.65,2.67)	2.79
LRRC45	7.63	8.37 (8.12,8.63)	8.34
NRL	5.79	6.44 (6.42,6.46)	6.5
CLYBL	6.59	7.2 (7.21,7.18)	7.3
NKPD1	2.8	4.13 (3.73,4.53)	3.5
KLHL23	6.18	7.38 (7.31,7.46)	6.88
ENOSF1	9.29	9.71 (9.75,9.66)	9.99
C7orf53	3.58	4.11 (4.01,4.22)	4.28
SPATA24	5.43	6.67 (6.51,6.83)	6.13
RBPMS2	7.65	8.53 (8.66,8.4)	8.35
NAA40	8.73	9.26 (9.22,9.3)	9.43
XPA	8.47	9.13 (9.1,9.17)	9.17
TMEM14B	10.18	10.79 (10.81,10.76)	10.88
SELM	10.19	10.9 (10.98,10.82)	10.89
RP1L1	1.5	2.02 (1.95,2.09)	2.2
SNPH	7.85	8.82 (8.5,9.15)	8.54
GPHA2	0	0.61 (0.34,0.89)	0.69
FAM123A	0	0.11 (0,0.23)	0.69
FAM195A	8.2	9.41 (9.37,9.45)	8.89
PDE6B	7.57	8.25 (8.21,8.3)	8.26
KILLIN	4.72	5.41 (5.37,5.44)	5.41
C4orf33	7.4	7.95 (7.95,7.95)	8.09
TBC1D24	7.71	8.35 (8.36,8.34)	8.4
GPIHBP1	5.14	6.69 (6.67,6.72)	5.83
PSPH	7.62	8.13 (8.15,8.11)	8.3
NCRNA00175	0.67	1.41 (1.13,1.69)	1.35
SLC25A20	7.95	8.61 (8.6,8.61)	8.64
CCDC149	8.31	9.22 (9.17,9.27)	8.99
PRDM6	4.35	4.83 (4.82,4.84)	5.02
BCKDHB	8.41	8.93 (8.88,8.97)	9.09
CTAGE1	2.68	3.43 (3.73,3.13)	3.36
KIAA1147	10.03	10.55 (10.46,10.64)	10.7
FAM117A	9.02	9.89 (9.67,10.11)	9.7
PAX2	0	0.31 (0.39,0.22)	0.67
EPHA8	0	0.98 (1.46,0.49)	0.67
MYCT1	7.62	8.55 (8.39,8.72)	8.29
BOC	9.66	10.56 (10.56,10.55)	10.33
PDE2A	7.89	8.73 (8.8,8.66)	8.56
C17orf69	5.61	6.31 (6.3,6.32)	6.27
PYROXD2	7.53	8.31 (8.15,8.46)	8.19
MAP3K9	6.58	6.9 (6.78,7.02)	7.24
FECH	8.87	9.47 (9.44,9.51)	9.53
PARM1	12.29	12.91 (13.02,12.81)	12.95
GPR61	3.44	5.43 (5.52,5.34)	4.09
MAGI3	9.46	10.79 (10.69,10.89)	10.11
GTF3C1	11.39	12.34 (12.23,12.44)	12.04
ZADH2	9.59	10.12 (10.09,10.14)	10.24
BCAN	1.04	1.47 (1.53,1.4)	1.69
FBXO10	8	9.05 (9.17,8.93)	8.64
SETD8	9.76	10.4 (10.36,10.45)	10.4
CLDND2	2.55	3.55 (3.47,3.63)	3.19
MSI1	2.86	7.03 (6.58,7.48)	3.49
DNAJB11	10.26	11.09 (10.96,11.21)	10.89
C11orf51	8.97	9.66 (9.63,9.69)	9.6
YBX2	4.11	5.06 (4.64,5.48)	4.74
LOC400027	8.37	8.95 (8.98,8.93)	9
BTBD16	0	0.34 (0.45,0.23)	0.62
FBF1	8.57	9.66 (9.44,9.88)	9.19
ABHD6	7.55	8.21 (8.28,8.14)	8.18
ZNF518B	8.55	8.96 (8.91,9.01)	9.17
FZD4	9.69	10.55 (10.56,10.55)	10.3
LOC728613	7.43	8.02 (7.99,8.05)	8.05
IGDCC4	8.02	9.93 (9.76,10.11)	8.63
PVT1	4.13	4.65 (4.62,4.68)	4.74
CDCA7L	9.39	10.36 (10.45,10.28)	10
PLA2G6	8.61	8.81 (8.79,8.83)	9.21
C1orf53	4.74	5.25 (5.2,5.29)	5.34
ANAPC13	10.26	10.9 (10.86,10.94)	10.86
SOX30	1.89	2.54 (2.41,2.66)	2.49
D2HGDH	8.71	9.25 (9.17,9.33)	9.3
CEACAM19	5.27	6.36 (6.33,6.39)	5.86
LRRC43	4.59	5.17 (4.9,5.44)	5.18
HLTF	9.83	10.25 (10.26,10.25)	10.42
MIMT1	0.67	1.06 (1.14,0.97)	1.26
TOM1L2	11.39	11.9 (11.84,11.95)	11.98
CTNNA3	0.42	0.63 (0.77,0.49)	1.01
KRT10	8.21	8.94 (8.93,8.95)	8.8
USP40	9.78	10.37 (10.32,10.42)	10.37
GAL3ST3	8.74	9.54 (9.42,9.66)	9.33
PLEKHB1	9.81	10.91 (10.77,11.05)	10.39
SEC62	12.15	12.79 (12.79,12.79)	12.74
DBT	9.25	9.78 (9.81,9.75)	9.83
RORA	9.08	9.58 (9.56,9.59)	9.66
CACNB2	4.3	6.76 (6.65,6.88)	4.88
PFKM	9.92	10.55 (10.53,10.57)	10.49
NUDT13	4.82	5.15 (5.23,5.07)	5.39
CC2D2A	7.97	8.85 (8.97,8.73)	8.54
FAM13AOS	5.12	5.5 (5.49,5.52)	5.69
LOC100130987	3.89	4.37 (4.41,4.33)	4.46
STRA13	7.95	8.62 (8.5,8.74)	8.52
PNMAL1	9.41	10.59 (10.43,10.76)	9.98
ZNF512B	9.66	10.05 (10.1,9.99)	10.23
EME2	3.42	3.67 (3.73,3.62)	3.98
MEF2C	9.53	10.24 (10.03,10.45)	10.1
CCDC8	9.65	10.2 (9.97,10.44)	10.22
ANGPT1	6.7	6.74 (6.48,7.01)	7.26
SLC10A6	2.71	2.6 (2.66,2.53)	3.27
AMZ1	2.05	2.84 (2.85,2.84)	2.61
SLC26A5	2.09	3.11 (2.53,3.68)	2.64
BIK	4.55	5.1 (5.26,4.95)	5.1
ECHDC2	10.47	11.01 (10.92,11.11)	11.01
UBE2O	9.55	10.29 (10.2,10.38)	10.1
PPM1H	7.56	8.56 (8.29,8.82)	8.11
SLC16A11	7.46	8.62 (8.02,9.22)	8.01
PDIA4	12.62	13.77 (13.53,14.01)	13.17
CCDC21	7.73	8.33 (8.16,8.51)	8.27
PLD1	6.85	7.37 (7.4,7.34)	7.39
GMPPB	8.68	9.19 (9.23,9.15)	9.22
MT3	1.74	3.41 (3.93,2.89)	2.28
C3orf71	5.45	6.09 (6.11,6.08)	5.99
HHEX	11.22	12.15 (12.03,12.28)	11.76
CTAGE5	9.82	10.59 (10.66,10.53)	10.36
STK25	10.74	11.22 (11.21,11.23)	11.28
PPFIA3	6.3	7.04 (6.85,7.23)	6.83
C10orf108	0.86	1.21 (1.1,1.32)	1.39
HIST1H1A	0	0.2 (0.4,0)	0.53
C16orf5	9.8	10.93 (11,10.86)	10.33
BDH1	8.8	9.62 (9.64,9.61)	9.33
CNNM2	7.98	8.62 (8.7,8.54)	8.51
MGAT5B	2.44	3.24 (3.44,3.05)	2.97
FBXL17	9.69	10.16 (10.22,10.09)	10.22
SLCO2A1	10.89	11.92 (11.77,12.07)	11.41
C17orf86	6.99	7.44 (7.5,7.37)	7.51
SLC46A3	8.58	9.66 (9.63,9.69)	9.1
ACADS	9.03	9.71 (9.72,9.7)	9.55
ALDH3A1	3.49	3.82 (3.84,3.8)	4.01
MYO15B	9.73	9.91 (10,9.82)	10.25
USP46	8.79	9.19 (9.19,9.19)	9.31
CKMT2	5.64	7.9 (7.67,8.13)	6.15
LRRC34	5.88	6.37 (6.38,6.36)	6.39
ABCB8	9.31	9.76 (9.81,9.71)	9.82
AKAP1	10.8	11.5 (11.41,11.59)	11.32
FKBP2	10.75	11.72 (11.65,11.78)	11.26
PER1	11.34	11.47 (11.62,11.33)	11.85
ABLIM2	8.14	8.77 (8.65,8.89)	8.65
C4orf50	0.41	0.75 (0.74,0.75)	0.91
ACAD10	9.14	9.69 (9.69,9.69)	9.64
FGFR1	9.66	10.3 (10.28,10.32)	10.16
CARKD	10.06	10.6 (10.57,10.63)	10.56
USH1G	0	0.82 (0.73,0.91)	0.5
ARHGAP22	7.31	8.87 (8.77,8.96)	7.81
SPAG1	6.62	6.97 (7.04,6.91)	7.11
FAM53B	10.9	11.39 (11.3,11.49)	11.4
DGAT2	8.47	11.31 (11.3,11.33)	8.96
TBC1D8	7.33	7.73 (7.76,7.7)	7.83
PNPLA7	8.91	9.37 (9.56,9.19)	9.41
PDE4A	9.31	10.2 (10.05,10.35)	9.81
UBE2CBP	5.87	6.39 (6.33,6.45)	6.36
AKIRIN1	10.11	10.43 (10.49,10.36)	10.6
GCLC	9.63	10.05 (10.1,10.01)	10.12
RILP	8.92	9.74 (9.7,9.77)	9.41
SOBP	8.12	8.48 (8.48,8.47)	8.62
LOC100268168	3.01	3.61 (3.73,3.49)	3.5
SMYD3	8.26	8.54 (8.56,8.51)	8.75
LY6G6E	1.36	1.79 (1.51,2.06)	1.85
ZNF76	9.91	10.34 (10.35,10.33)	10.4
C21orf128	0	0 (0,0)	0.49
MYLK3	1.48	1.85 (1.65,2.06)	1.97
MRPS11	8.94	9.34 (9.4,9.29)	9.43
SLC9A3	1.76	2 (1.99,2.02)	2.24
PEX3	8.76	9.13 (9.18,9.07)	9.24
KIF26A	6.09	6.15 (6.46,5.85)	6.57
GIMAP5	8.64	9.17 (9.29,9.04)	9.12
MXI1	10.22	10.77 (10.74,10.8)	10.7
TGFBR2	11.09	11.42 (11.39,11.46)	11.57
SLA	7.94	8.26 (8.01,8.5)	8.41
FLJ43663	7.48	7.84 (7.88,7.79)	7.95
C13orf15	9.39	10.75 (10.44,11.06)	9.86
LOC646471	6.05	6.49 (6.51,6.48)	6.53
UBE2G2	10.32	10.71 (10.73,10.69)	10.8
P2RY1	3.76	4.25 (4.13,4.38)	4.23
MAPK8	8.05	8.46 (8.51,8.42)	8.52
NT5C2	11.64	12.06 (12,12.13)	12.11
CACNA2D2	7.05	9.28 (9.2,9.35)	7.52
B3GNT9	10.12	10.83 (10.8,10.86)	10.59
FAM76A	8.17	8.51 (8.52,8.5)	8.63
GPLD1	5.54	5.71 (5.71,5.71)	6
MRI1	8.58	8.91 (8.99,8.84)	9.05
STK40	10.2	10.92 (10.93,10.91)	10.66
VILL	7.79	8.31 (8.22,8.4)	8.25
C6orf195	0.39	0.67 (0.62,0.71)	0.86
GIMAP1	6.83	7.18 (7.21,7.14)	7.29
GSTA4	8.42	8.76 (8.75,8.78)	8.88
ACBD5	9.76	10.41 (10.48,10.34)	10.22
SMAD7	9.59	9.89 (9.91,9.88)	10.05
MGC23284	5.43	6.05 (5.86,6.24)	5.89
ANO2	3.14	4.55 (4.51,4.59)	3.6
APITD1	8.16	8.58 (8.55,8.6)	8.62
POMT2	8.92	9.27 (9.26,9.28)	9.38
DPEP3	0	0.17 (0.34,0)	0.45
SLC45A4	8.99	9.48 (9.42,9.55)	9.44
RTN4RL1	4.55	5.3 (5.2,5.39)	5
TRIT1	8.47	8.87 (8.85,8.89)	8.92
PRSS35	2.77	2.62 (2.74,2.49)	3.22
ARMC5	8.68	9.03 (8.9,9.16)	9.13
C2CD2	8.51	9.08 (9.01,9.15)	8.96
COQ4	10.08	10.77 (10.76,10.79)	10.52
CROT	10.28	10.62 (10.73,10.52)	10.73
C1orf92	0	0.43 (0.41,0.46)	0.45
CBFA2T3	5.83	6.44 (6.33,6.55)	6.27
NAPB	8.09	8.46 (8.45,8.47)	8.53
GDPD3	4.13	4.14 (3.91,4.37)	4.57
C22orf45	1.07	1.09 (1.19,0.98)	1.51
ZNF434	8.13	8.39 (8.4,8.38)	8.58
JMJD7-PLA2G4B	9.08	10.16 (10.1,10.21)	9.52
HOXB9	0	0 (0,0)	0.44
SPATA20	10.9	11.38 (11.48,11.28)	11.34
C15orf23	8.48	9.7 (9.83,9.57)	8.92
NCRNA00171	4.72	5 (5.09,4.91)	5.16
SOX7	6.72	6.89 (6.74,7.03)	7.16
ARID3B	6.53	6.79 (6.8,6.78)	6.97
C3orf48	0	0 (0,0)	0.44
POFUT2	9.51	9.81 (9.82,9.79)	9.94
ACTG2	5.68	5.97 (5.65,6.29)	6.12
HSD17B8	9.12	9.74 (9.72,9.76)	9.56
KIAA0427	9.21	9.98 (9.99,9.97)	9.64
C6orf154	4.61	5.17 (4.76,5.59)	5.04
EIF4G3	11.03	11.48 (11.49,11.47)	11.46
EPB49	10.18	10.63 (10.63,10.63)	10.61
SHANK1	2.1	2.62 (2.34,2.9)	2.54
ATRIP	7.65	8.29 (8.25,8.33)	8.08
SLC2A4RG	9.88	10.57 (10.45,10.68)	10.31
UAP1L1	8.36	8.87 (9.09,8.66)	8.79
LMO2	8.27	8.95 (8.64,9.27)	8.7
NDUFB2	11.24	11.84 (11.89,11.79)	11.67
SLC39A7	11.75	12.41 (12.43,12.39)	12.18
ABCB1	6.41	7.47 (7.15,7.79)	6.84
RFTN2	5.39	5.72 (5.68,5.76)	5.82
JAZF1	8.95	9.73 (9.74,9.73)	9.37
ZNF580	8.88	9.56 (9.39,9.73)	9.31
LDB2	8.69	9.61 (9.55,9.67)	9.12
AACS	9.03	9.69 (9.68,9.7)	9.46
ILVBL	10.86	11.35 (11.32,11.38)	11.28
ST3GAL1	12.38	13.38 (13.44,13.31)	12.8
NDUFB3	9	9.36 (9.34,9.38)	9.42
TM2D2	9.93	10.23 (10.22,10.23)	10.35
OBSL1	11.68	11.99 (11.94,12.04)	12.1
PCBD2	8.48	8.89 (8.89,8.9)	8.9
KIF7	7.45	7.81 (7.76,7.86)	7.87
NBR2	7.4	8.18 (8.12,8.25)	7.82
LYRM2	10.05	10.42 (10.46,10.39)	10.47
TAS1R1	0.83	2.11 (2.2,2.03)	1.25
PHLPP1	8.79	9.27 (9.16,9.37)	9.2
C1orf88	8.55	9.16 (9.21,9.1)	8.96
NOVA1	5.93	7.03 (6.65,7.41)	6.35
ALG1L	4.26	4.54 (4.52,4.57)	4.67
GLCCI1	10.53	10.56 (10.55,10.57)	10.94
STK32C	6.02	6.64 (6.59,6.69)	6.43
RNF144B	10.91	11.04 (11.06,11.02)	11.32
COL9A1	2.1	4.55 (3.94,5.16)	2.51
NECAB3	8.66	9.67 (9.61,9.73)	9.07
SMAD5	10	10.38 (10.3,10.45)	10.41
STK36	8.75	9 (9,8.99)	9.16
KCNQ1OT1	6.2	6.67 (6.51,6.82)	6.61
MAPRE3	8.39	9.43 (9.35,9.5)	8.8
NELL1	0	0.35 (0,0.69)	0.41
TTC12	8.52	8.84 (8.83,8.84)	8.93
C2orf63	6.52	7.03 (7,7.05)	6.92
GLB1L2	9.73	10.31 (10.35,10.27)	10.13
C7orf13	7.06	7.38 (7.31,7.45)	7.46
KLHDC8B	10.01	10.42 (10.23,10.62)	10.41
FAM54B	10.13	10.66 (10.61,10.71)	10.53
KCNE4	7.39	7.88 (7.96,7.79)	7.8
RIMS1	1.04	1.38 (1.42,1.34)	1.44
DLGAP1	3.03	4.84 (4.78,4.91)	3.43
PHF11	9.15	9.53 (9.46,9.61)	9.55
BET3L	0.93	3.49 (3.18,3.8)	1.32
NICN1	9.09	9.48 (9.46,9.49)	9.49
NDFIP1	12.35	13.24 (13.2,13.28)	12.75
ACVR1B	9.41	9.91 (9.94,9.89)	9.81
ISOC2	9.28	9.9 (9.81,9.99)	9.68
POLR3B	7.72	8.2 (8.2,8.2)	8.11
LOC100129637	7.34	7.69 (7.76,7.62)	7.73
C13orf30	0	0 (0,0)	0.39
ECSCR	6.53	7.27 (7.09,7.44)	6.93
C17orf28	8.82	9.76 (9.79,9.73)	9.21
C3orf39	9.02	9.47 (9.43,9.51)	9.41
ERI2	7.55	7.87 (7.82,7.92)	7.94
SMO	8.92	9.19 (9.04,9.35)	9.31
ARMS2	0	0.32 (0.4,0.23)	0.39
GP9	0	0.99 (0.86,1.13)	0.39
DDN	1.03	1.37 (1.29,1.46)	1.41
C10orf58	10.55	11.12 (11,11.25)	10.94
BEND5	6.91	7.36 (7.2,7.52)	7.3
TRPC3	1.5	1.71 (1.94,1.48)	1.89
EIF5	11.75	12.08 (12,12.16)	12.14
SPTBN5	6.22	7.26 (7.06,7.47)	6.61
KRT71	0	1.06 (1.18,0.95)	0.38
ILDR2	1.1	1.8 (1.94,1.66)	1.48
ZFYVE28	7.95	8.79 (8.61,8.97)	8.33
INPPL1	10.86	11.36 (11.33,11.38)	11.24
RAPSN	0.76	0.86 (0.72,0.99)	1.14
SCAND2	8.09	8.5 (8.49,8.51)	8.47
C16orf63	9.53	9.79 (9.82,9.75)	9.91
GATA2	6.33	7.2 (7,7.41)	6.71
NR2F2	9.23	9.4 (9.34,9.45)	9.6
HIBADH	10.29	10.6 (10.56,10.65)	10.67
C11orf52	8.61	9.34 (9.28,9.4)	8.98
RASSF4	10.92	11.32 (11.27,11.36)	11.3
SNRNP27	8.74	9.03 (9.11,8.95)	9.11
MAPKAP1	10.63	10.95 (10.98,10.93)	11
FBXL22	5.06	5.61 (5.53,5.7)	5.44
ATP6V1H	10.39	10.69 (10.72,10.66)	10.76
RHOBTB1	7.18	8.44 (8.11,8.77)	7.56
RCBTB1	10.6	11.25 (11.26,11.23)	10.97
RPL32P3	7.2	7.55 (7.62,7.48)	7.57
RGS7	0	0 (0,0)	0.37
ZNF219	9.95	10.6 (10.66,10.55)	10.32
SFRS5	12.1	12.28 (12.28,12.28)	12.47
KIAA0895L	7.8	8.39 (8.27,8.5)	8.17
TMED10	12.82	13.15 (13.13,13.16)	13.19
COX19	8.08	8.55 (8.62,8.47)	8.45
THRA	10.19	10.43 (10.33,10.53)	10.55
COL14A1	11.79	12.85 (12.79,12.9)	12.16
WFDC1	4.81	5.19 (4.82,5.56)	5.17
ECE2	6.48	6.93 (7.06,6.79)	6.85
UBXN11	9.54	9.88 (9.92,9.85)	9.9
CSRP1	12.85	13.12 (13.1,13.15)	13.22
GRASP	7.22	7.55 (7.47,7.63)	7.59
SNAPC5	6.83	7.13 (7.18,7.07)	7.19
GPR146	6.2	6.65 (6.56,6.75)	6.57
C22orf32	10.08	10.55 (10.61,10.49)	10.44
FILIP1	6.1	6.57 (6.41,6.73)	6.45
SNN	9.9	10.44 (10.55,10.33)	10.25
SEC23B	10.71	11.01 (11.14,10.89)	11.06
PRDX3	11.74	12.02 (12.06,11.98)	12.1
CADPS2	9.07	9.69 (9.72,9.66)	9.42
EEPD1	5.84	6.32 (6.15,6.48)	6.19
NSUN7	7.68	8.2 (8.15,8.25)	8.03
WDR7	9.3	9.53 (9.48,9.58)	9.65
UBE2D4	8.05	8.46 (8.5,8.42)	8.4
XIRP1	2.01	2.09 (2.06,2.13)	2.36
PSMG4	7.73	7.85 (7.89,7.81)	8.07
TET1	5.4	5.64 (5.55,5.73)	5.75
GCNT2	6.5	7.28 (7.09,7.48)	6.84
P2RY14	4.94	4.96 (4.87,5.05)	5.28
CISD1	8.21	8.25 (8.33,8.18)	8.56
ANO10	9.36	9.75 (9.69,9.81)	9.7
C9orf5	12.24	12.41 (12.4,12.42)	12.58
CDKN2AIPNL	8.6	8.89 (8.93,8.85)	8.94
BLVRB	9.75	10.13 (10.25,10.02)	10.09
INPP5A	9.03	9.66 (9.56,9.75)	9.37
EPHB6	9.83	10.24 (9.91,10.57)	10.17
C10orf140	6.63	7.29 (7.12,7.46)	6.97
SLC5A4	2.33	3.39 (3.45,3.34)	2.67
KHDC1L	0.45	0.9 (1,0.8)	0.79
SLC12A4	10.66	10.93 (10.99,10.88)	10.99
TM4SF18	6.34	7.58 (7.39,7.78)	6.68
RCVRN	0.35	0.18 (0.35,0)	0.69
MARK3	10.14	10.42 (10.4,10.45)	10.47
B9D2	6.78	6.99 (6.87,7.1)	7.11
TNRC6A	9.98	10.14 (10.09,10.19)	10.31
DTNB	9.34	9.72 (9.62,9.83)	9.67
SUOX	9.31	9.66 (9.59,9.73)	9.64
SLC41A3	10.29	10.58 (10.54,10.61)	10.62
MOCS1	8.97	9.34 (9.38,9.3)	9.3
SC65	9.16	9.67 (9.7,9.64)	9.49
SNRK	10.16	10.47 (10.38,10.56)	10.49
HSD17B14	8.8	9.39 (9.43,9.36)	9.13
GDPD5	6.24	6.16 (6.32,5.99)	6.57
DCAF4	8.48	8.8 (8.75,8.86)	8.8
ANKMY2	9.17	9.41 (9.4,9.41)	9.5
ERG	8.18	8.73 (8.66,8.81)	8.51
ACVRL1	8.93	9.92 (9.71,10.12)	9.26
MYO15A	4.99	5.29 (5.34,5.23)	5.31
ABCA3	11.05	11.35 (11.44,11.26)	11.38
TMTC2	8.06	8.16 (8.11,8.21)	8.38
TOMM20L	1.44	1.7 (1.72,1.68)	1.77
GAL3ST2	0.42	1.26 (0.95,1.57)	0.74
ZNF662	7.4	7.66 (7.67,7.65)	7.72
SMAD6	8.41	8.77 (8.84,8.7)	8.73
PDGFD	8.7	9.73 (9.51,9.95)	9.02
POP5	8.39	9.03 (8.94,9.12)	8.71
VEZT	11	11.24 (11.23,11.26)	11.32
C1orf210	8.74	9.13 (9.14,9.12)	9.06
KDM2B	8.85	9.08 (9.09,9.07)	9.17
SPG7	10.6	11.05 (11.05,11.06)	10.92
GNASAS	3.08	3.8 (3.77,3.83)	3.4
WDR5B	8.38	8.67 (8.67,8.66)	8.7
LOC100192426	0.67	1.11 (0.93,1.28)	0.99
USP30	8.68	8.94 (8.9,8.98)	9
WSB2	10.42	10.95 (10.96,10.94)	10.73
COPZ1	11.82	12.22 (12.24,12.2)	12.13
NFYC	10.04	10.42 (10.4,10.44)	10.35
ZNF226	8.7	8.86 (8.82,8.89)	9.01
HSPA12B	7.42	7.77 (7.77,7.77)	7.73
GMEB2	9.6	9.78 (9.75,9.82)	9.91
QPRT	6.42	9.29 (9.58,9)	6.73
LIN7B	5.85	6.11 (6.19,6.04)	6.16
ARVCF	10	10.16 (10.18,10.13)	10.31
NLK	9.04	9.3 (9.34,9.25)	9.35
DUSP28	6.61	7 (6.95,7.04)	6.92
CKMT1A	5.05	6.25 (5.9,6.61)	5.36
C6orf35	8.56	8.75 (8.72,8.79)	8.87
PPP1R3C	5.35	6.33 (6.35,6.32)	5.65
ARHGEF7	9.65	9.96 (9.87,10.04)	9.96
TP53I11	9.72	10.82 (10.61,11.03)	10.02
HYAL1	6.13	6.22 (6.35,6.09)	6.44
APC2	1.95	2.37 (2.4,2.34)	2.26
POPDC2	5.69	6.22 (6.28,6.15)	5.99
CDRT4	8.58	9.01 (8.95,9.07)	8.89
TXNRD2	8.71	8.88 (9.04,8.71)	9.01
CAMK2G	8.92	9.27 (9.24,9.3)	9.22
SSU72	11.36	11.87 (11.87,11.86)	11.66
TMUB2	9.79	10 (10.03,9.96)	10.09
SKA2	9.21	9.57 (9.6,9.55)	9.51
NCALD	6.87	7.4 (7.18,7.62)	7.18
DUSP22	9.54	10.01 (10.03,9.99)	9.84
TYSND1	8.82	9.25 (9.2,9.29)	9.12
CUX1	11.26	11.61 (11.54,11.67)	11.56
ARID1A	11.5	11.64 (11.55,11.74)	11.8
ATP6V1C2	5.97	6.54 (6.41,6.67)	6.26
BAD	9.86	10.58 (10.48,10.69)	10.16
TM9SF1	10.95	11.2 (11.2,11.2)	11.24
ATRN	11.22	11.67 (11.7,11.64)	11.51
JAM3	8.54	8.9 (8.77,9.03)	8.83
C16orf68	7.11	7.31 (7.41,7.21)	7.41
BAMBI	4.4	5.19 (4.81,5.56)	4.69
BCKDHA	10.5	10.9 (10.98,10.82)	10.79
WWC2	10.03	10.13 (10.09,10.17)	10.32
C2CD4D	3.1	3.17 (3.19,3.15)	3.39
C10orf62	0	0.28 (0,0.57)	0.29
ZNF561	9.28	9.34 (9.32,9.35)	9.57
RGS20	3.42	3.54 (4,3.07)	3.7
SETD4	8.08	8.41 (8.38,8.43)	8.37
PODXL2	7.81	8.34 (8.08,8.6)	8.1
CYGB	8.66	8.87 (8.89,8.85)	8.94
ENO2	10.01	10.68 (10.67,10.69)	10.29
MTX3	9.22	9.41 (9.43,9.38)	9.51
SDCCAG8	9.67	9.86 (9.88,9.83)	9.95
GRLF1	11.19	11.36 (11.32,11.41)	11.47
ATP5F1	11.18	11.53 (11.59,11.47)	11.47
FAM113A	9.85	10.23 (10.02,10.44)	10.13
KIAA1715	8.38	8.45 (8.48,8.41)	8.66
PHACTR2	10.13	10.32 (10.29,10.34)	10.41
FMN1	5.31	5.37 (5.3,5.45)	5.59
MYLK	9.37	9.48 (9.46,9.49)	9.65
FLJ10357	10.62	11.51 (11.22,11.79)	10.9
PRH1	5.44	5.92 (5.97,5.87)	5.71
TMCO4	9.66	10.15 (10.14,10.17)	9.94
GPX7	8.36	8.79 (8.74,8.84)	8.63
RRBP1	13.61	13.91 (13.69,14.13)	13.88
DUOX1	12.01	13.34 (13.19,13.48)	12.29
EXOC6	10.18	10.41 (10.43,10.38)	10.46
STOML1	8.77	9.6 (9.48,9.72)	9.04
CYP27A1	8.69	8.94 (8.56,9.33)	8.96
CRADD	7.15	7.54 (7.55,7.54)	7.42
ATP5A1	13.07	13.38 (13.39,13.37)	13.34
CDK5RAP3	11.17	11.5 (11.48,11.51)	11.43
TMEM86A	7.34	7.95 (7.79,8.1)	7.6
PRPF40B	9.47	9.65 (9.57,9.73)	9.73
ZP1	0.4	1.71 (1.52,1.89)	0.67
SIX5	9.74	10.11 (10.05,10.18)	10
ATP6V0D1	11.16	11.47 (11.53,11.41)	11.42
MFSD3	8.47	9.37 (9.29,9.45)	8.73
TAF6L	8.4	8.76 (8.71,8.8)	8.66
GNG4	3.58	3.74 (3.74,3.75)	3.84
C7orf44	9.02	9.32 (9.38,9.26)	9.28
C4orf44	3.59	3.88 (3.6,4.16)	3.85
VEGFC	9.98	10.2 (10.12,10.27)	10.24
EVPLL	4.76	5.4 (5.3,5.5)	5.02
SDCBP2	8.44	8.45 (8.41,8.49)	8.7
2016-03-02	9.69	9.87 (9.87,9.86)	9.95
IFT172	9.32	9.51 (9.5,9.51)	9.58
ZSCAN18	11.4	11.79 (11.72,11.85)	11.66
GPR107	11.69	11.81 (11.83,11.8)	11.95
SLC47A2	2.58	2.8 (3,2.59)	2.84
OAZ2	11.03	11.66 (11.58,11.74)	11.29
FAM101B	8.54	9.26 (9.17,9.35)	8.79
MVD	8.79	9.39 (9.22,9.56)	9.04
ESYT3	8.26	9.13 (9.15,9.11)	8.52
PPP2R5B	8.72	9.04 (8.95,9.13)	8.98
EBPL	8.38	8.72 (8.63,8.81)	8.63
TMEM57	9.84	10.11 (10.14,10.08)	10.09
GNAS	15.59	17.28 (17.38,17.18)	15.85
LOC387647	8.38	8.74 (8.74,8.73)	8.62
DCUN1D2	6.93	7.05 (7.06,7.05)	7.18
C3orf23	8.59	8.76 (8.79,8.74)	8.83
NOSTRIN	6.92	7.75 (7.61,7.89)	7.16
PARK7	12.01	12.38 (12.37,12.4)	12.26
C2orf24	10.99	11.33 (11.33,11.33)	11.24
PAK1	10.81	11.29 (11.09,11.49)	11.06
RNF14	10.15	10.48 (10.53,10.43)	10.39
MCCC1	9.26	9.46 (9.52,9.41)	9.5
TMEM175	8.83	9.34 (9.29,9.38)	9.07
RING1	10.57	10.81 (10.72,10.9)	10.81
SRRM2	13.35	13.4 (13.39,13.42)	13.59
ZNF697	7.44	8.11 (7.98,8.25)	7.68
TECR	10.61	10.85 (10.82,10.89)	10.85
RFX2	7.32	7.21 (7.19,7.24)	7.56
SH2B1	10.61	10.85 (10.84,10.86)	10.85
AP3M2	8.68	9 (9,9.01)	8.91
SLC5A6	8.19	8.34 (8.36,8.32)	8.43
NME4	9.97	10.69 (10.59,10.78)	10.21
ALKBH5	11.15	11.44 (11.4,11.48)	11.38
MED29	11.2	11.57 (11.54,11.6)	11.44
AGPAT1	11.05	11.26 (11.26,11.27)	11.29
MSL3L2	5.85	6.63 (6.71,6.55)	6.09
C1orf66	9.47	9.79 (9.77,9.82)	9.7
HIGD1A	10.84	10.97 (11.1,10.83)	11.07
ZNF511	8.52	8.79 (8.72,8.86)	8.75
FBXO46	8.82	8.97 (8.93,9.02)	9.05
VSIG2	9.67	10.06 (10.04,10.08)	9.9
FAM49A	9.01	9.36 (9.44,9.28)	9.24
ARGLU1	10.52	10.62 (10.67,10.57)	10.75
SLC41A1	11.16	11.62 (11.5,11.75)	11.39
PNKD	10.67	10.85 (10.9,10.8)	10.9
TTC23	8.89	9.15 (9.15,9.14)	9.12
ATG10	6.74	7.64 (7.55,7.73)	6.96
DIS3L2	8.88	9.21 (9.13,9.29)	9.1
GOSR1	10.03	10.21 (10.23,10.18)	10.25
USH2A	1.31	1.26 (1.21,1.31)	1.53
IQSEC1	10.29	10.49 (10.51,10.46)	10.51
ELP3	9.49	9.64 (9.68,9.59)	9.71
RASGRP3	7.99	8.94 (8.75,9.13)	8.21
CISD3	9.89	10.49 (10.53,10.44)	10.11
LOC643008	8.4	8.81 (8.58,9.04)	8.62
PTDSS2	9.25	9.64 (9.6,9.68)	9.47
C21orf33	10.91	11.2 (11.15,11.26)	11.13
TTPAL	9.17	9.47 (9.44,9.5)	9.39
TIRAP	7.07	7.11 (7.14,7.08)	7.29
DNAJC5	11.2	11.6 (11.56,11.63)	11.42
WDR20	9.03	9.2 (9.21,9.19)	9.25
PIGV	9.08	9.27 (9.3,9.24)	9.3
SPOP	10.31	10.49 (10.51,10.47)	10.53
BAIAP2L1	9.58	9.82 (9.84,9.8)	9.8
GEFT	6.83	7.06 (6.88,7.25)	7.05
POLR3K	7.99	8.82 (8.88,8.77)	8.2
CIDECP	6.97	7.77 (7.75,7.79)	7.19
AFF1	12.57	12.92 (12.88,12.96)	12.78
TMEM37	9.77	10.6 (10.55,10.66)	9.98
ZNF564	8.06	8.21 (8.25,8.17)	8.28
C3orf62	7.12	7.29 (7.22,7.36)	7.33
ST3GAL2	8.61	8.75 (8.78,8.72)	8.82
SMPD4	10.61	10.82 (10.77,10.86)	10.82
FAM83F	7.52	7.55 (7.8,7.3)	7.73
KIAA0652	10.77	11.07 (11.05,11.09)	10.98
ACAD8	9.88	10.64 (10.81,10.47)	10.09
ISPD	5.13	5.29 (5.27,5.3)	5.34
GOLGB1	11.97	11.99 (11.99,12)	12.18
MRPL16	8.38	8.44 (8.45,8.44)	8.59
MAPRE1	11.47	11.64 (11.67,11.62)	11.68
PTER	8.67	8.8 (8.8,8.81)	8.88
KLHDC3	10.71	11.34 (11.26,11.42)	10.92
SYNGAP1	8.23	8.55 (8.54,8.57)	8.44
MCF2L	9.14	9.92 (9.83,10.01)	9.34
ACYP2	7	7.48 (7.38,7.57)	7.2
ELMOD3	8.28	8.61 (8.55,8.66)	8.48
OSBPL9	10.93	11.13 (11.13,11.13)	11.13
LIN54	8.78	9.08 (9.09,9.08)	8.99
CACHD1	8.88	9.17 (8.96,9.39)	9.09
C7orf36	7.42	7.42 (7.46,7.39)	7.62
NR0B2	0.78	1.17 (1.33,1.01)	0.98
LOC282997	7.47	8.2 (8.1,8.3)	7.67
CABC1	9.4	9.67 (9.64,9.71)	9.59
BCS1L	8.14	8.29 (8.3,8.29)	8.33
TULP4	9.7	10.07 (10.02,10.12)	9.89
STX12	11.56	11.7 (11.79,11.61)	11.76
C13orf23	9.22	9.34 (9.48,9.2)	9.41
AAAS	9.3	9.41 (9.42,9.4)	9.49
ACYP1	6.93	7.25 (7.27,7.23)	7.12
HLCS	9.28	9.55 (9.57,9.54)	9.47
OSBPL2	10.14	10.34 (10.32,10.35)	10.33
ZNF397OS	8.75	8.91 (8.89,8.93)	8.94
LRRC24	4.23	4.86 (4.89,4.84)	4.42
C4orf52	8.96	9.17 (9.18,9.16)	9.15
ZCCHC3	9.35	9.54 (9.48,9.61)	9.54
C16orf53	10.05	10.27 (10.22,10.31)	10.25
EIF2AK4	10.17	10.44 (10.4,10.47)	10.36
ARIH2	10.59	10.74 (10.75,10.72)	10.78
SLC11A2	11.07	11.26 (11.26,11.26)	11.26
TSFM	8.77	9.04 (9.05,9.03)	8.96
POU4F3	0.63	0.67 (0.68,0.65)	0.82
ODF3L2	0.98	1.54 (1.57,1.5)	1.17
AP3S2	10.66	10.96 (10.87,11.05)	10.85
OXNAD1	7.93	8.08 (8.08,8.07)	8.11
COMTD1	7.04	7.92 (7.93,7.91)	7.22
TSPAN15	8.28	8.54 (8.53,8.55)	8.46
MPHOSPH6	7.38	7.39 (7.39,7.39)	7.56
APIP	8.88	9.05 (8.99,9.12)	9.06
C19orf25	9.25	9.69 (9.68,9.69)	9.43
CRAT	9.73	10.04 (10.02,10.07)	9.91
CNRIP1	6.67	6.76 (6.62,6.89)	6.85
CTNNBIP1	10.02	10.44 (10.35,10.53)	10.2
C2orf76	6.05	6.18 (6.13,6.24)	6.23
SFRS11	11.39	11.44 (11.51,11.38)	11.57
TNPO3	9.96	10.12 (10.13,10.1)	10.14
MRP63	9.88	10.22 (10.27,10.18)	10.06
MAP7	9.97	10.07 (10.05,10.08)	10.14
LMF1	8.71	9.34 (9.24,9.44)	8.88
C6orf136	8.11	8.61 (8.6,8.63)	8.28
NCRNA00095	4.98	5.44 (5.37,5.51)	5.15
C17orf82	1.87	3.31 (2.95,3.66)	2.04
ATP5C1	11.33	11.68 (11.66,11.71)	11.5
NIPA1	8.93	9.34 (9.52,9.17)	9.1
GOLPH3L	9.82	9.9 (9.93,9.87)	9.99
THOC4	9.44	9.4 (9.43,9.37)	9.61
PPP3CC	8.55	8.88 (8.82,8.93)	8.72
LRSAM1	8.99	9.17 (9.12,9.22)	9.16
ZBTB22	9.92	10.15 (10.1,10.19)	10.09
TREH	1.34	3.1 (3.57,2.63)	1.51
EVI5	9.09	9.13 (9.09,9.17)	9.26
ADSSL1	7.94	8.39 (8.22,8.56)	8.11
C16orf70	8.24	8.34 (8.38,8.3)	8.4
MEPCE	11.04	11.25 (11.16,11.33)	11.2
TADA2B	9.88	10.08 (10.11,10.05)	10.04
HIBCH	9.51	9.91 (9.97,9.85)	9.67
NEK8	8	8.02 (7.97,8.08)	8.16
TMED2	12.51	12.7 (12.68,12.73)	12.68
MIB2	9.49	9.74 (9.61,9.86)	9.65
BRPF1	9.28	9.47 (9.41,9.53)	9.44
ZNF133	8.35	8.54 (8.49,8.58)	8.51
NDUFS4	9.33	9.5 (9.52,9.49)	9.49
COX6A1	10.74	11.48 (11.44,11.52)	10.9
MEGF8	10.66	10.83 (10.87,10.79)	10.82
LARP1	12.38	12.53 (12.62,12.45)	12.54
HDDC3	8.23	8.7 (8.73,8.68)	8.39
CYB561D1	9.01	9.18 (9.22,9.15)	9.16
EPS15L1	9.43	9.55 (9.57,9.54)	9.59
RALGDS	10.4	10.46 (10.47,10.45)	10.56
ACAD11	8.71	9.12 (9.19,9.05)	8.87
SLC22A17	10.48	11 (10.91,11.09)	10.63
MTA3	9.17	9.47 (9.46,9.47)	9.32
TENC1	11.31	11.56 (11.5,11.62)	11.46
FOXP1	10.2	10.28 (10.26,10.31)	10.35
PPP2R5A	10.67	10.8 (10.76,10.84)	10.82
TRAK1	11.02	11.06 (11.11,11.01)	11.17
HSD17B12	10.76	11.11 (11.1,11.12)	10.91
CHCHD6	7.49	7.51 (7.51,7.51)	7.64
EXOG	7.14	7.33 (7.34,7.32)	7.29
UNK	9.58	9.64 (9.6,9.69)	9.73
TMEM144	8.89	9.25 (9.33,9.17)	9.03
RPS6KA1	10.56	11 (11.08,10.91)	10.7
MYL6	13.81	13.86 (13.85,13.87)	13.96
RNF13	10.75	10.99 (10.99,10.99)	10.89
NDUFS2	10.45	10.73 (10.8,10.67)	10.59
RECQL5	9.99	10.14 (9.98,10.31)	10.13
AKAP8L	9.93	10.15 (10.1,10.2)	10.07
TSNAX	9.86	10.04 (10.04,10.05)	10.01
CCDC72	10.3	10.71 (10.72,10.7)	10.44
TSPAN14	10.82	11.11 (11.07,11.15)	10.96
RHOT1	9.9	10.21 (10.27,10.15)	10.04
SORBS3	10.87	10.99 (10.91,11.07)	11.01
SH3BP5L	9.39	9.6 (9.55,9.66)	9.53
RPL26L1	7.72	7.93 (7.96,7.91)	7.86
NUDT12	9.11	9.57 (9.56,9.59)	9.25
BRF1	9.32	9.42 (9.4,9.44)	9.46
AUH	8.78	9.1 (9.03,9.17)	8.92
SLMO2	10.05	10.43 (10.56,10.29)	10.19
RRAGA	10.91	10.97 (10.96,10.98)	11.04
CRYZ	10.1	10.07 (10.06,10.08)	10.24
NAT15	10.11	10.36 (10.39,10.32)	10.25
NFKBIB	8.83	9.15 (9.13,9.18)	8.97
HADHA	11.91	12.24 (12.28,12.21)	12.04
JARID2	8.22	8.38 (8.3,8.46)	8.35
C3orf75	8.84	9.25 (9.19,9.31)	8.98
KPNA3	9.81	9.83 (9.86,9.79)	9.95
ACSL3	10.59	10.89 (10.9,10.87)	10.72
AK2	11.04	11.62 (11.58,11.66)	11.18
PRKRIP1	9.29	9.78 (9.69,9.86)	9.42
REPIN1	10.75	11.03 (10.99,11.08)	10.88
ORC4L	9.18	9.27 (9.28,9.26)	9.31
SLC12A9	9.44	9.66 (9.64,9.69)	9.57
RNF40	11.15	11.26 (11.29,11.22)	11.28
MTX1	9.23	9.45 (9.47,9.43)	9.35
ATN1	12.29	12.46 (12.41,12.51)	12.42
DNAJA4	8.83	8.97 (8.96,8.99)	8.96
C19orf29	8.78	8.81 (8.8,8.81)	8.9
MAGOHB	7.46	7.46 (7.52,7.4)	7.58
ZC3H3	9.11	9.46 (9.37,9.55)	9.23
PIGY	10.54	10.59 (10.59,10.6)	10.66
OPA3	9.13	9.21 (9.24,9.19)	9.25
ZDHHC7	10.09	10.18 (10.23,10.12)	10.21
RPF1	9.33	9.38 (9.46,9.3)	9.44
DYM	9.38	9.58 (9.54,9.61)	9.5
CLK3	9.89	10.21 (10.11,10.32)	10
TSNARE1	8.22	8.48 (8.45,8.52)	8.34
TSC2	11.03	11.12 (11.12,11.11)	11.14
DAK	9.92	10.24 (10.22,10.25)	10.03
OS9	12.88	13.15 (13.1,13.21)	12.99
MRPS35	10.04	10.07 (10.06,10.08)	10.15
GNPAT	9.82	9.88 (9.9,9.86)	9.93
EIF4H	12.28	12.42 (12.43,12.41)	12.38
CAPZB	12.07	12.07 (12.04,12.11)	12.17
CLIP1	11.74	11.88 (11.81,11.94)	11.85
ZFAND3	10.99	11.14 (11.15,11.12)	11.09
TBC1D9B	11.76	11.78 (11.79,11.78)	11.87
MRPL44	8.91	8.94 (9.01,8.88)	9.02
PHF21A	9.91	10.08 (10.03,10.12)	10.01
ALG9	9.01	9.09 (9.09,9.1)	9.11
RABEP1	10.34	10.32 (10.31,10.33)	10.44
COG7	9.55	9.7 (9.71,9.69)	9.64
ZBTB48	8.83	9.27 (9.24,9.3)	8.93
CNDP2	12.45	12.61 (12.66,12.56)	12.55
GMPR2	10.95	11.16 (11.13,11.19)	11.05
PDCD4	12.88	13.32 (13.25,13.39)	12.97
PGS1	9.15	9.24 (9.21,9.27)	9.25
SUMO3	10.94	11.03 (11,11.06)	11.03
ZNF512	10.23	10.23 (10.24,10.23)	10.32
UBE4A	10.45	10.46 (10.47,10.46)	10.54
KIAA0391	9	9.24 (9.24,9.24)	9.09
HDLBP	13.37	13.42 (13.39,13.45)	13.46
EXTL3	9.7	10.04 (10.04,10.04)	9.78
ZBBX	0.38	0.6 (0.51,0.69)	0.47
C18orf22	8.04	8.06 (8.05,8.07)	8.12
ARPC5	11.34	11.4 (11.42,11.38)	11.42
KIAA0146	9.91	9.87 (9.84,9.9)	9.99
TTC7B	8.1	8.42 (8.52,8.32)	8.18
TARS2	8.93	9.19 (9.2,9.18)	9.01
SERF2	12.91	13.09 (13.06,13.12)	12.98
NKIRAS2	9.23	9.42 (9.49,9.36)	9.3
AP3D1	11.78	11.96 (11.96,11.95)	11.86
VPS52	10.5	10.67 (10.69,10.64)	10.57
DDX19A	9.95	10 (10.07,9.92)	10.02
CUL3	10.92	10.91 (10.92,10.91)	10.99
ZNF384	10.15	10.15 (10.16,10.15)	10.21
SLC38A10	12.17	12.36 (12.41,12.32)	12.23
SRI	10.47	10.56 (10.44,10.68)	10.5
PROSC	10.39	10.53 (10.44,10.62)	10.42

## Sheet: NRAS_HRAS_up
Mean of the median expression levels for NRAS- and HRAS-mutated samples (shown in the parenthesis respectively) was computed
Genes are sorted by the difference in decreasing order between the mean of median expression of the NRAS- and HRAS-mutated group and the median expression of normal samples
The top 17 highly transcribed genes (median expression in mutants>10) are highlighted in bold
Gene	BRAF	NRAS-HRAS	Normal
ENPP3	2.32	7.68 (7.25,8.1)	3.41
MSI1	2.86	7.03 (6.58,7.48)	3.49
KCNK16	0.47	6.13 (5.86,6.4)	2.77
KRT78	1.6	4.37 (4.23,4.52)	1.79
NRSN1	1.92	4.75 (4.78,4.71)	2.27
NQO1	10.19	12.93 (12.55,13.31)	10.59	Related to tumorigenesis (H2O2 overproduction)
LOC389332	0.81	4.14 (4.04,4.23)	1.89
FAM3D	3.21	5.21 (5.18,5.24)	3.06
DUOX2	12.59	14.95 (14.48,15.42)	12.94	Related to tumorigenesis (H2O2 overproduction)
T	0	3.03 (2.49,3.56)	1.05
KRT222	5.74	7.67 (7.57,7.78)	5.79
CACNB2	4.3	6.76 (6.65,6.88)	4.88
TMC3	2.21	3.88 (3.78,3.98)	2.11
PDK4	11.86	13.94 (13.65,14.23)	12.17	Related to tumorigenesis (may affect mTOR pathway)
CACNA2D2	7.05	9.28 (9.2,9.35)	7.52
CKMT2	5.64	7.9 (7.67,8.13)	6.15
C18orf16	1.54	4.86 (4.64,5.08)	3.17
GOLGA8B	10.68	12.06 (11.7,12.43)	10.4
ST6GAL2	10.71	12.57 (12.49,12.65)	10.93
DUOXA2	9.06	11.44 (11,11.87)	9.83	Related to tumorigenesis (H2O2 overproduction)
FAM26D	0	1.55 (1.42,1.68)	0
ABCC8	3.02	8.84 (9.02,8.66)	7.3
CHRM3	4.02	5.58 (5.48,5.68)	4.06
APOA4	0	2.64 (2.22,3.06)	1.16
EXOC3L2	7.57	9.16 (8.89,9.43)	7.7
FGF12	4.52	6.96 (6.38,7.54)	5.51
SCN4A	7.67	9.1 (8.69,9.51)	7.65
LHFPL3	0	1.45 (0.97,1.94)	0
GNAS	15.59	17.28 (17.38,17.18)	15.85	Related to tumorigenesis (G protein signaling)
C10orf90	0.68	3.48 (3.25,3.71)	2.05
IGDCC3	4.03	6.88 (6.69,7.06)	5.44
TPH1	1.63	3.2 (3.16,3.24)	1.77
NUP210L	0.99	2.66 (2.3,3.01)	1.24
VWF	11.73	13.04 (12.72,13.35)	11.62
SYT3	1.57	4.36 (4.08,4.65)	2.97
DERL3	7.59	9.3 (9.11,9.5)	7.9
TSPAN18	8.96	10.48 (10.52,10.44)	9.11
LRTM2	0	3.34 (2.85,3.84)	1.97
FBXL21	0.67	1.87 (1.63,2.11)	0.52
AATK	6.57	8.18 (7.97,8.4)	6.85
GPR61	3.44	5.43 (5.52,5.34)	4.09
LOC728264	5.74	6.42 (6.11,6.73)	5.09
JPH2	4.44	5.92 (5.69,6.14)	4.59
TBX2	7.82	8.87 (8.53,9.21)	7.54
PPP2R2C	1.42	3.79 (3.97,3.6)	2.47
IGDCC4	8.02	9.93 (9.76,10.11)	8.63
KCNC1	1.24	3.33 (3.06,3.59)	2.04
DAND5	1.42	3.04 (2.92,3.16)	1.77
KCNAB1	7.24	11.45 (11.08,11.81)	10.18
PDE7B	7.1	9.09 (9.03,9.16)	7.9
PIGZ	5.12	6.12 (5.97,6.26)	4.93
SHISA2	9.88	11.53 (11.42,11.63)	10.34
EDNRB	9.24	10.43 (10.48,10.37)	9.25
HES1	10.61	11.87 (12,11.74)	10.7
C16orf74	5.06	7.46 (7.63,7.29)	6.3
PLVAP	12.36	13.69 (13.52,13.87)	12.54
PDZD2	6.78	7.76 (7.79,7.73)	6.61
MESP1	4.87	5.72 (5.51,5.93)	4.57
STC2	7.46	8.43 (8.53,8.33)	7.29
GSDMC	1.99	3.88 (3.79,3.98)	2.76
RAPGEF4	7.18	8.12 (7.8,8.45)	7
RASL10B	4.12	5.54 (5.3,5.77)	4.44
SH3RF3	6.64	7.91 (7.84,7.99)	6.82
CCDC28B	6.72	7.6 (7.26,7.93)	6.52
KCNK3	7.32	9.5 (8.82,10.18)	8.44
ARHGAP22	7.31	8.87 (8.77,8.96)	7.81
PCDH7	9.01	9.69 (9.44,9.95)	8.64
ROBO4	9.17	10.35 (10.19,10.51)	9.3
DUOX1	12.01	13.34 (13.19,13.48)	12.29	Related to tumorigenesis (H2O2 overproduction)
PEBP4	7.96	10.44 (10.2,10.67)	9.38
COL11A2	4.45	7.62 (7.35,7.89)	6.57
PNMAL2	6.42	7.38 (6.81,7.95)	6.38
HIST1H2BK	9.59	10.47 (10.43,10.51)	9.47
PLCE1	9.02	10.25 (10.08,10.43)	9.27
WNT3A	0.75	1.46 (1.24,1.68)	0.49
WNT4	4.08	8.05 (8,8.1)	7.09
ANO2	3.14	4.55 (4.51,4.59)	3.6
ASRGL1	6.92	8.46 (8.26,8.65)	7.51
NAGS	8.04	8.94 (8.88,9)	7.99
SCARB1	8.96	10.13 (10,10.27)	9.2
TBKBP1	8.13	9.01 (8.96,9.05)	8.09
ABCC12	0	0.92 (0.39,1.44)	0
SMTNL2	1.76	2.53 (2.09,2.96)	1.61
LRRN2	6.7	8.53 (8.09,8.97)	7.63
TMEM204	8.46	9.4 (9.44,9.36)	8.51
CCDC48	5	7.06 (6.66,7.46)	6.17
RHOBTB1	7.18	8.44 (8.11,8.77)	7.56
SCAMP5	8.72	9.45 (9.39,9.51)	8.57
FAM134B	8.5	9.29 (9.29,9.29)	8.43
TAS1R1	0.83	2.11 (2.2,2.03)	1.25
GPIHBP1	5.14	6.69 (6.67,6.72)	5.83
PHGDH	10.32	11.07 (11.05,11.09)	10.21
SLC9A2	5.37	6.69 (6.61,6.77)	5.83
GABRB3	6.08	9.86 (9.73,9.99)	9.01
SLC4A3	5.68	7.48 (7.27,7.69)	6.63
SHANK3	9.43	10.16 (10.09,10.22)	9.33
TMEM88	6.36	7.91 (7.76,8.06)	7.08
PROK1	1.35	2.16 (2.02,2.29)	1.33
PODXL	11.18	11.98 (11.9,12.07)	11.16
DNAI1	1.56	2.16 (2.16,2.16)	1.34
APOLD1	10.49	11.56 (11.62,11.5)	10.75
CABP1	2.34	3.06 (2.97,3.15)	2.25
PPAP2A	10.25	10.97 (10.97,10.97)	10.17
KCNK10	1.82	2.71 (2.74,2.68)	1.91
TP53I11	9.72	10.82 (10.61,11.03)	10.02
KCNC3	9.21	10.11 (9.84,10.37)	9.31
ACSF3	8.83	9.66 (9.51,9.81)	8.87
GPR160	6.56	8.19 (8.22,8.15)	7.4
C1orf70	4.19	5.05 (4.79,5.31)	4.27
C15orf23	8.48	9.7 (9.83,9.57)	8.92
ATAD3C	8.31	9.3 (9.2,9.39)	8.52
NBEA	8.77	10.31 (10.24,10.38)	9.54
FAM81A	5.96	7.27 (7.04,7.49)	6.51
C10orf129	0.97	2.85 (2.86,2.84)	2.1
PDE8B	10.76	12.98 (12.88,13.08)	12.24
SLC15A2	7.41	9.28 (8.93,9.63)	8.56
DUOXA1	10.46	11.14 (11.01,11.28)	10.44
ACE	8.85	10.31 (9.9,10.73)	9.61
PPAP2B	14	14.8 (14.62,14.97)	14.11
NOVA1	5.93	7.03 (6.65,7.41)	6.35
ACVRL1	8.93	9.92 (9.71,10.12)	9.26
PRTFDC1	5.6	7.24 (6.96,7.52)	6.59
PIP	0	1.87 (1.99,1.74)	1.23
JMJD7-PLA2G4B	9.08	10.16 (10.1,10.21)	9.52
CNTN2	1.37	3.42 (3.19,3.64)	2.78
NPNT	13.57	14.27 (14.32,14.22)	13.63
GAMT	8.82	9.46 (9.36,9.56)	8.82
HDAC1	11.82	12.37 (12.24,12.5)	11.74
MAPRE3	8.39	9.43 (9.35,9.5)	8.8
TMEM37	9.77	10.6 (10.55,10.66)	9.98
KCNC4	7	7.71 (7.58,7.85)	7.09
POLR3K	7.99	8.82 (8.88,8.77)	8.2
NRSN2	9.88	10.56 (10.54,10.59)	9.95
ESYT3	8.26	9.13 (9.15,9.11)	8.52
MTMR9L	7.42	7.84 (7.66,8.02)	7.23
FLJ10357	10.62	11.51 (11.22,11.79)	10.9
SLC9A3R2	10.74	11.18 (11.11,11.26)	10.58
CDH5	10.18	10.93 (10.9,10.95)	10.32
NECAB3	8.66	9.67 (9.61,9.73)	9.07
ELOVL1	10.69	11.28 (11.26,11.3)	10.68
NOSTRIN	6.92	7.75 (7.61,7.89)	7.16
DCLK2	6.58	8.11 (7.98,8.23)	7.52
NDUFA4	11.84	12.32 (12.31,12.34)	11.73
PLCD4	5.08	6.99 (7.06,6.91)	6.41
MCF2L	9.14	9.92 (9.83,10.01)	9.34
ST3GAL1	12.38	13.38 (13.44,13.31)	12.8
FAM198B	9.45	9.95 (9.75,10.15)	9.37
MGST2	9.21	9.74 (9.68,9.8)	9.17
STOML1	8.77	9.6 (9.48,9.72)	9.04
FSCN2	7.05	7.51 (7.43,7.59)	6.96
STIM1	11.44	11.96 (11.82,12.11)	11.41
2016-09-04	7.55	7.97 (7.89,8.06)	7.42
ADCY1	7.44	9.09 (9.03,9.15)	8.55
FN3K	8.95	9.44 (9.32,9.57)	8.91
LETM1	9.75	10.32 (10.3,10.34)	9.79
MXRA7	13.18	13.61 (13.52,13.69)	13.08
SIRT2	10.17	10.7 (10.72,10.67)	10.18
PLEKHB1	9.81	10.91 (10.77,11.05)	10.39
NDUFC2	11.74	12.38 (12.32,12.44)	11.87
SLCO2A1	10.89	11.92 (11.77,12.07)	11.41
WHSC1	10.3	10.8 (10.77,10.83)	10.29
IPO13	10.44	10.88 (10.78,10.99)	10.38
KLHL23	6.18	7.38 (7.31,7.46)	6.88
C16orf89	11.34	13.84 (13.77,13.92)	13.34
KCNJ16	13.09	13.57 (13.61,13.54)	13.07
CA14	3.8	5.1 (5.07,5.12)	4.6
LDB2	8.69	9.61 (9.55,9.67)	9.12
NDFIP1	12.35	13.24 (13.2,13.28)	12.75
LDLRAP1	9.83	10.38 (10.34,10.41)	9.88
AFAP1L1	7.77	8.37 (8.38,8.36)	7.88
PDIK1L	9.39	9.9 (9.77,10.02)	9.41
C21orf57	7.62	7.96 (7.89,8.03)	7.48
TUBG2	8.81	9.23 (9.23,9.22)	8.75
ACOX2	9.15	9.89 (9.85,9.93)	9.42
LMF1	8.71	9.34 (9.24,9.44)	8.88
ZFYVE28	7.95	8.79 (8.61,8.97)	8.33
NOTCH1	9.5	9.92 (9.82,10.03)	9.46
SMTN	8.68	9.38 (9.31,9.45)	8.93
SCARF1	8.96	9.46 (9.37,9.56)	9.01
PPM1H	7.56	8.56 (8.29,8.82)	8.11
KCTD1	8.73	9.22 (9.16,9.29)	8.78
TBX3	12.01	12.51 (12.4,12.62)	12.07
CCNO	7.63	8.05 (8,8.09)	7.61
C7orf50	10.84	11.37 (11.35,11.4)	10.93
BLMH	9.17	9.6 (9.59,9.6)	9.16
C1orf86	9.25	9.51 (9.55,9.48)	9.08
DMKN	10.28	10.83 (10.86,10.8)	10.4
IL17RC	9.66	10.26 (10.13,10.38)	9.83
ATG4D	8.25	8.82 (8.83,8.82)	8.39
HECW2	7.51	8.03 (8.08,7.98)	7.61
TRAPPC9	9.79	10.26 (10.1,10.42)	9.85
LOC348840	0.43	0.79 (1.03,0.55)	0.37
SLC16A6	4.9	5.95 (5.9,6)	5.54
KIFC3	10.69	11.03 (10.96,11.1)	10.62
MMP15	11.21	12.61 (12.5,12.71)	12.2
NAPA	11.3	11.9 (11.93,11.88)	11.5
FGD5	8.9	9.34 (9.2,9.48)	8.94
PIK3C2B	8.99	9.65 (9.61,9.69)	9.26
FLT4	8.76	10.01 (9.93,10.09)	9.62
ALG14	7.86	8.47 (8.49,8.45)	8.08
ATP5G2	11.91	12.26 (12.29,12.23)	11.87
C2orf34	6.83	7.4 (7.31,7.48)	7.01
LHPP	10.13	10.71 (10.53,10.89)	10.33
LYRM4	8.52	8.95 (8.91,8.99)	8.57
PKIG	10.21	10.63 (10.55,10.72)	10.25
ARL16	9.05	9.34 (9.29,9.39)	8.96
CISD3	9.89	10.49 (10.53,10.44)	10.11
SLC25A10	8.34	8.71 (8.74,8.69)	8.35
CRYL1	9.78	10.23 (10.23,10.23)	9.86
JAZF1	8.95	9.73 (9.74,9.73)	9.37
PRKRIP1	9.29	9.78 (9.69,9.86)	9.42
C11orf52	8.61	9.34 (9.28,9.4)	8.98
MON1A	7.98	8.62 (8.57,8.67)	8.26
TMEM101	9.6	9.91 (9.95,9.87)	9.56
EID2B	6.58	7.09 (7.15,7.02)	6.74
KIAA1191	11.52	11.82 (11.77,11.87)	11.47
MACROD1	8.89	9.32 (9.33,9.32)	8.98
TMEM86A	7.34	7.95 (7.79,8.1)	7.6
APBA2	5.47	7.63 (7.57,7.68)	7.29
ZBTB48	8.83	9.27 (9.24,9.3)	8.93
C6orf136	8.11	8.61 (8.6,8.63)	8.28
ERMP1	11.09	11.47 (11.63,11.32)	11.14
KIAA0427	9.21	9.98 (9.99,9.97)	9.64
CAMK2B	9.79	10.08 (10.03,10.13)	9.75
ALDOA	13.97	14.32 (14.33,14.31)	13.99
ADCY9	10.56	11.61 (11.67,11.54)	11.29
CC2D2A	7.97	8.85 (8.97,8.73)	8.54
C4orf10	8.93	9.32 (9.24,9.4)	9.01
ESAM	11.01	12.34 (12.27,12.4)	12.03
DCBLD1	7.9	8.26 (8.23,8.28)	7.95
CRCP	9.73	10.1 (10.13,10.06)	9.8
ABCA5	8.65	9.41 (9.34,9.48)	9.11
BDH1	8.8	9.62 (9.64,9.61)	9.33
RPS6KA1	10.56	11 (11.08,10.91)	10.7
INPP5A	9.03	9.66 (9.56,9.75)	9.37
COASY	10.59	10.94 (10.98,10.9)	10.66
ZNF219	9.95	10.6 (10.66,10.55)	10.32
MXD4	11.13	11.42 (11.34,11.51)	11.14
E4F1	9.34	9.57 (9.47,9.67)	9.29
TMEM205	10.94	11.43 (11.36,11.5)	11.15
AARSD1	9.31	9.49 (9.51,9.46)	9.21
CUEDC2	10	10.22 (10.21,10.24)	9.95
KIAA0195	10.91	11.11 (11.12,11.1)	10.85
LAMB2	12.34	12.59 (12.65,12.53)	12.34
CALM3	12.48	12.78 (12.75,12.8)	12.52
FZD4	9.69	10.55 (10.56,10.55)	10.3
HIBCH	9.51	9.91 (9.97,9.85)	9.67
NIT1	9.48	9.73 (9.73,9.74)	9.49
B3GNT9	10.12	10.83 (10.8,10.86)	10.59
ASPSCR1	9.12	9.45 (9.37,9.52)	9.2
C16orf58	11.46	11.84 (11.81,11.88)	11.61
KIAA0319L	11.37	11.6 (11.64,11.56)	11.37
CTAGE5	9.82	10.59 (10.66,10.53)	10.36
UCK1	9.83	10.11 (10.09,10.13)	9.88
PTDSS1	10.48	10.76 (10.68,10.84)	10.54
CCDC149	8.31	9.22 (9.17,9.27)	8.99
TMCO4	9.66	10.15 (10.14,10.17)	9.94
WDR25	8.39	8.71 (8.66,8.77)	8.5
UBAC2	10.66	10.81 (10.82,10.8)	10.59
B4GALT7	9.27	9.52 (9.52,9.53)	9.31
DAK	9.92	10.24 (10.22,10.25)	10.03
HADHA	11.91	12.24 (12.28,12.21)	12.04
ACP1	10.61	10.85 (10.84,10.87)	10.65
GAS8	9.77	10.14 (10.13,10.15)	9.94
C1orf88	8.55	9.16 (9.21,9.1)	8.96
ST3GAL3	8.3	8.5 (8.43,8.57)	8.31
SDF4	11.67	11.82 (11.83,11.81)	11.65
KIAA0355	9.91	10.17 (10.16,10.19)	10
TNPO2	10.76	10.91 (10.97,10.86)	10.75
C2orf28	11.54	11.74 (11.76,11.73)	11.58
ACSL3	10.59	10.89 (10.9,10.87)	10.72
CARS	10.05	10.18 (10.21,10.15)	10.02
KIAA0391	9	9.24 (9.24,9.24)	9.09
MRPS27	10.46	10.64 (10.66,10.62)	10.49
SNAP47	9.39	9.53 (9.51,9.55)	9.39
VPS26B	10.17	10.32 (10.34,10.29)	10.19
VPS52	10.5	10.67 (10.69,10.64)	10.57
ABCF3	10.1	10.3 (10.29,10.32)	10.22

## Sheet: NRAS_HRAS_dn
Mean of the median expression levels for NRAS- and HRAS-mutated samples (shown in the parenthesis respectively) was computed
Genes are sorted by the difference in decreasing order between the mean of median expression of the NRAS- and HRAS-mutated group and the median expression of normal samples
Gene	BRAF	NRAS-HRAS	Normal
SPON1	6.82	2.97 (3.45,2.49)	6.6
FGFBP1	6.22	1.23 (1.32,1.13)	4.81
CTSE	8.91	4.99 (6.1,3.89)	8.49
MGC29506	5.08	1.57 (1.76,1.38)	5.03
DCLK1	7.13	4.35 (4.82,3.87)	7.53
RET	4.77	2.06 (2.52,1.61)	5.08
SCNN1A	12.32	8.56 (8.95,8.17)	11.53
RARRES2	8.84	6.08 (5.91,6.24)	8.89
TIGIT	5.14	2.11 (2.21,2)	4.9
SLIT2	8.56	5.97 (6.2,5.74)	8.74
CD79A	4.9	2.12 (2.3,1.94)	4.83
SNCAIP	5.29	2.64 (2.91,2.37)	5.35
CFB	11.43	6.49 (7.22,5.75)	9.16
LGALS2	3.2	1.18 (1.43,0.93)	3.8
PLCH2	7.25	4.49 (4.65,4.32)	6.98
PNOC	2.26	0 (0,0)	2.43
SLAMF1	4.14	1.89 (1.68,2.11)	4.29
SLAMF7	6.33	4.31 (4.55,4.07)	6.69
CAV1	12.74	10.73 (10.77,10.68)	13.05
SEMA3C	6.59	4.49 (4.75,4.23)	6.8
IL1R2	4.53	1.41 (1.73,1.08)	3.68
CXCL10	6.13	4 (4.13,3.87)	6.27
LOX	8.77	5.57 (5.83,5.31)	7.74
CPAMD8	10	7.51 (7.73,7.28)	9.64
CD8B	5.39	3.5 (3.58,3.42)	5.63
NBL1	11.04	8.88 (8.89,8.88)	11
RBP1	7.95	5.84 (6.12,5.56)	7.92
CD3D	5.51	3.51 (3.56,3.46)	5.57
AFF3	4.8	2.95 (3.36,2.53)	5
S100B	6.86	2.4 (2.74,2.06)	4.45
FAM83A	5.84	2.67 (3.06,2.28)	4.71
FBN2	7.26	4.51 (5.05,3.96)	6.54
MEOX1	4.78	2.63 (3.4,1.86)	4.65
CDH11	9.36	5.54 (5.49,5.59)	7.55
PLEKHA6	8.83	5.45 (5.14,5.76)	7.44
BIRC3	8.19	5.56 (5.75,5.36)	7.51
PDZRN3	6	3.95 (3.93,3.96)	5.9
SORCS2	9.8	7.16 (7.22,7.09)	9.07
HAS2	4.61	2.32 (2.2,2.44)	4.23
RLTPR	3.59	1.92 (2.12,1.73)	3.83
THBS2	9.4	6.73 (6.67,6.79)	8.63
LAX1	3.34	1.95 (1.99,1.9)	3.82
RHOH	5.32	3.41 (3.46,3.36)	5.29
GPR171	3.57	2.26 (2.08,2.44)	4.11
SLA2	4.56	2.85 (2.77,2.94)	4.7
SCARA3	12.11	9.25 (9.37,9.12)	11.08
ASB2	4.43	2.97 (3.06,2.87)	4.77
NGFR	9.56	5.86 (5.9,5.83)	7.66
IRF8	7.02	5.28 (5.56,4.99)	7.07
TMPRSS2	9.04	7.12 (7.43,6.82)	8.91
NCAM2	3.97	2.47 (2.56,2.39)	4.26
SH2D2A	4.52	2.41 (2.57,2.26)	4.2
NPTX1	1.9	0.91 (0.88,0.93)	2.69
CXCL3	3.33	1.41 (1.62,1.2)	3.18
ESR1	8.34	6.14 (6.54,5.74)	7.88
ARL4C	7.98	6.2 (6.34,6.06)	7.94
C16orf54	4.8	3.21 (3.19,3.24)	4.94
STK17B	9.35	6.97 (7,6.94)	8.7
CAV2	12.36	10.49 (10.68,10.29)	12.21
LAG3	4.89	3.39 (3.52,3.26)	5.11
NEK6	8.4	6.63 (6.71,6.54)	8.34
CD28	4.58	2.59 (2.79,2.39)	4.29
PCDHGB1	4.72	3.71 (3.89,3.52)	5.38
S100A10	11.58	8.47 (8.7,8.24)	10.12
ZAP70	5.46	4.2 (4.36,4.03)	5.83
VSNL1	2.44	1.21 (1.09,1.34)	2.84
CXCL2	7.6	5.05 (5.51,4.59)	6.68
PRUNE2	6.3	4.46 (4.95,3.96)	6.08
LDLR	9.58	6.25 (6.29,6.2)	7.86
PODNL1	5.07	2.3 (2.29,2.32)	3.91
CD5	5.77	3.74 (3.57,3.92)	5.35
DIRC3	4.82	3.7 (3.59,3.81)	5.29
EMILIN1	8.66	6.71 (6.61,6.81)	8.29
ROR1	5.28	2.3 (2.5,2.1)	3.88
XKR4	1.84	0 (0,0)	1.56
MS4A1	4.34	2.62 (2.38,2.86)	4.16
FLT3	2.48	0.96 (0.92,0.99)	2.49
RUNX3	6.46	4.97 (4.98,4.95)	6.49
LPPR4	5.44	3.96 (4.46,3.47)	5.48
BMP4	7.53	6.04 (5.92,6.15)	7.55
CXCR5	2.43	1.16 (1.23,1.08)	2.66
IL2RA	5.03	2.62 (2.87,2.38)	4.12
PDCD1LG2	5.53	3.46 (3.69,3.23)	4.95
DST	11.17	9.37 (9.23,9.5)	10.85
PTPRZ1	1.51	0.31 (0.62,0)	1.79
GATA3	8.11	6.31 (6.54,6.09)	7.79
AMPD1	0.73	0 (0,0)	1.48
LYZ	11.24	8.39 (8.7,8.07)	9.84
PTPRC	8.63	7.04 (7.16,6.91)	8.46
FIGN	4.72	3.47 (3.68,3.26)	4.89
FASLG	2.99	1.98 (1.94,2.02)	3.4
PTAFR	6.27	4.12 (4.37,3.87)	5.53
CYTIP	6.71	5.39 (5.34,5.44)	6.8
FOSL2	10.2	8.76 (8.92,8.6)	10.17
RASGEF1A	6.67	4.13 (4,4.26)	5.53
COL12A1	8.68	7.38 (7.59,7.16)	8.76
CD7	5.86	4.15 (4.04,4.27)	5.54
TNFRSF13B	1.48	0.1 (0.2,0)	1.48
CD247	5.5	4.27 (4.19,4.35)	5.64
KRT13	4.22	0.18 (0.37,0)	1.56
PTPN22	5.24	3.4 (3.32,3.48)	4.77
NACAD	6.3	4.26 (4.4,4.11)	5.63
AHNAK	14.11	12.81 (12.86,12.77)	14.18
LTB	7	3.58 (4,3.17)	4.94
CCR5	6.45	5.08 (5.09,5.07)	6.43
KIRREL	7.45	6.42 (6.58,6.26)	7.77
IL2RB	7.98	6.05 (6.14,5.97)	7.39
CD48	6.71	5.38 (5.3,5.46)	6.72
NINJ2	4.48	3.1 (3.26,2.94)	4.43
MAML2	8.99	7.75 (7.84,7.65)	9.08
PSTPIP1	5.57	3.71 (3.56,3.85)	5.03
IKZF1	6.93	5.65 (5.68,5.62)	6.97
GZMA	5.72	4.07 (3.93,4.21)	5.38
PIK3CD	8.67	7.04 (7.11,6.97)	8.35
KCNJ5	6.2	4.29 (4.28,4.3)	5.6
PKP1	6.09	3.6 (3.12,4.07)	4.9
CYP11A1	2.56	1.34 (1.28,1.4)	2.64
ADAMTSL3	7.98	6.99 (6.97,7.01)	8.28
PAG1	8.13	6.7 (6.98,6.43)	7.98
INHBA	5.65	3.62 (3.84,3.39)	4.89
EGLN3	6.78	4.64 (4.44,4.83)	5.9
TNFRSF9	3	0.8 (0.96,0.64)	2.07
FAM176A	8.89	4.67 (4.92,4.43)	5.94
SHISA9	3.43	1.63 (1.96,1.31)	2.89
LAMA3	5.43	4.28 (4.32,4.25)	5.53
GRAMD3	11.48	9.75 (9.83,9.68)	11
HOXC4	2.68	1.85 (1.96,1.74)	3.08
PLBD1	8.08	6.72 (6.75,6.69)	7.95
KIF21B	5.63	4.64 (4.65,4.63)	5.87
OSMR	9.09	7.07 (7.31,6.84)	8.29
NKX3-2	2.48	0.97 (0.88,1.07)	2.19
BATF	5.14	2.82 (3.24,2.4)	4.02
FYB	7.26	6.16 (6.24,6.09)	7.36
SERPING1	12.13	10.76 (10.85,10.66)	11.94
OVOL1	6.93	5.77 (5.58,5.95)	6.95
IL1R1	10.94	9.91 (9.98,9.85)	11.1
LOC100233209	3.3	2.11 (2.15,2.08)	3.27
RARRES3	9.66	7.87 (7.97,7.77)	9.02
CD52	8.49	6.22 (6.49,5.96)	7.37
LFNG	7.58	6.33 (6.7,5.96)	7.48
ST6GALNAC5	8.24	1.32 (1.75,0.89)	2.46
MEGF6	8.3	7.32 (7.44,7.19)	8.45
RAB27B	3.29	0.26 (0.52,0)	1.39
CIITA	8.13	5.99 (6.33,5.66)	7.12
CREB5	8.38	5.17 (5.16,5.17)	6.28
MMP2	11.01	9.84 (10.14,9.54)	10.95
IL6R	6.39	5.51 (5.7,5.32)	6.61
SP140	4.85	3.27 (3.26,3.29)	4.38
CADM1	12.24	11.17 (11.08,11.25)	12.27
P2RX1	3.33	1.82 (1.82,1.82)	2.92
EGFR	10.05	8.66 (8.99,8.33)	9.74
ANXA2	13.81	11.63 (11.8,11.46)	12.7
DSC2	9.54	7.08 (7.21,6.95)	8.15
PTPN7	6.32	4.63 (4.75,4.51)	5.69
C13orf33	8.56	6.44 (6.27,6.62)	7.5
COL24A1	2.65	1.43 (1.16,1.71)	2.48
ADAMTS2	5.47	4.48 (4.61,4.35)	5.53
DOK2	6.83	4.72 (4.88,4.55)	5.76
LTBP2	13.17	12.13 (12.06,12.21)	13.18
GRIN2A	5.22	4.03 (4.17,3.88)	5.07
HLA-DOA	9.24	6.99 (7.08,6.89)	8.02
VCAN	9.27	6.71 (6.86,6.57)	7.75
LRP1	11.97	10.83 (10.84,10.82)	11.86
S100A4	11.4	8.91 (8.83,8.99)	9.94
CLECL1	2.82	1.45 (1.44,1.46)	2.47
CD19	1.43	0.11 (0,0.22)	1.13
GPR39	6.53	5.49 (5.52,5.47)	6.5
ARHGAP9	6.65	4.99 (4.97,5.01)	6
CSF1	8.9	7.48 (7.58,7.38)	8.48
STAT4	6.62	4.45 (4.39,4.52)	5.44
NEDD9	11.09	10.03 (9.92,10.14)	11.02
CARD11	7.82	4.69 (4.78,4.6)	5.67
C11orf21	3.39	2.48 (2.62,2.33)	3.46
ADAMTSL1	6.26	5.01 (5.13,4.88)	5.99
C6orf208	2.54	0.67 (0.75,0.59)	1.65
ASPN	7.82	6.75 (6.73,6.76)	7.72
FGF18	4.07	2.74 (2.81,2.66)	3.71
C7orf10	5.23	4.37 (4.48,4.26)	5.33
APOL6	10.79	9.38 (9.53,9.22)	10.34
PTPN14	7.32	6.44 (6.53,6.35)	7.4
COL11A1	4.42	0.6 (0.75,0.45)	1.56
FAM43B	4.14	3.03 (3.05,3.02)	3.99
C1QL2	3.26	0.66 (0.8,0.53)	1.62
EVI2A	6.83	5.37 (5.51,5.23)	6.32
PEG10	9.72	8.24 (8.33,8.15)	9.19
COL16A1	10.68	9.7 (9.7,9.69)	10.64
PCOLCE	9.41	8.31 (8.28,8.35)	9.26
SNX20	4.81	2.87 (2.9,2.84)	3.81
SPN	7.41	5.56 (5.52,5.61)	6.5
SLAMF8	7.6	5.75 (6.06,5.44)	6.68
NTRK1	1.02	0 (0,0)	0.93
OLFML3	8.3	7.59 (7.89,7.29)	8.52
PLEKHF1	6.66	5.43 (5.28,5.58)	6.36
FZD10	4.42	3.43 (3.33,3.52)	4.35
CD84	5.39	4 (4.16,3.85)	4.93
ADAM19	6.86	5.77 (6.11,5.42)	6.68
AMT	7.7	6.84 (6.91,6.78)	7.76
MDFIC	11.1	9.62 (9.62,9.61)	10.52
KLK5	4.19	0.63 (0.63,0.63)	1.52
SERINC5	6.92	5.73 (5.92,5.53)	6.62
TNFSF8	3.81	3.02 (3.17,2.87)	3.92
FRMD6	7.97	7.17 (7.22,7.11)	8.06
FAM46A	9.52	8.75 (8.68,8.81)	9.64
BCL2A1	5.85	3.93 (4.32,3.54)	4.8
ZC3H12A	7.18	6.45 (6.33,6.58)	7.33
TMTC1	7.76	6.89 (6.93,6.86)	7.76
PTPRCAP	6.83	6.05 (6.01,6.09)	6.91
FERMT3	8.09	6.68 (6.98,6.38)	7.54
ADCY7	8.93	7.12 (7.22,7.02)	7.98
CASS4	3.99	2.53 (2.67,2.39)	3.39
CCR6	5.99	4.96 (4.86,5.05)	5.8
GALNT6	7.14	6.11 (6.31,5.91)	6.96
MYO1G	9.58	5.43 (5.73,5.12)	6.27
EMP1	12.19	11.09 (11.01,11.17)	11.94
ADAM8	7.01	5.76 (5.8,5.71)	6.59
NFKBIZ	9.5	8.94 (9.04,8.84)	9.77
TCF7	9.56	7.86 (7.92,7.8)	8.69
ASAP2	11.44	10.02 (10.08,9.95)	10.84
FAM114A1	8.62	7.91 (7.86,7.95)	8.73
FCER2	1.39	0.33 (0.42,0.23)	1.15
RICH2	9.77	8.84 (8.87,8.8)	9.66
TSPAN32	4.14	3.18 (3.04,3.33)	4
DAPP1	5.55	3.38 (3.38,3.37)	4.19
MAP3K5	10.93	9.17 (9.33,9)	9.98
SP140L	7.5	6.63 (6.81,6.45)	7.44
C6orf123	2.83	2.04 (2.08,2.01)	2.86
LOXL3	5.57	4.58 (4.66,4.49)	5.39
UGCG	7.15	6.04 (6.19,5.88)	6.85
PLEK	7.93	6.5 (6.66,6.33)	7.31
IRF1	9.59	8.54 (8.61,8.46)	9.35
SYNGR3	4.53	2.21 (2.3,2.12)	3.02
ACAP1	6.83	5.5 (5.5,5.5)	6.3
ITGA4	7.19	6.25 (6.13,6.37)	7.05
LMCD1	7.85	6.97 (6.98,6.96)	7.77
FCHO1	7	3.1 (3.12,3.08)	3.89
NET1	10.78	9.8 (9.92,9.67)	10.59
NLRC5	8.89	7.63 (7.68,7.57)	8.4
PARD3	9.8	8.87 (8.96,8.78)	9.64
EVI2B	7.62	6.13 (6.21,6.04)	6.89
CCR7	5.33	4.18 (4.23,4.14)	4.95
CD101	4.76	3.45 (3.51,3.39)	4.22
CTDSPL	9.52	8.81 (8.91,8.71)	9.58
INSRR	0.45	0 (0,0)	0.76
TGFB3	8.12	7.43 (7.41,7.45)	8.19
AIM2	2.51	1.26 (1.37,1.15)	2.02
CLU	17.39	14.98 (14.88,15.08)	15.74
ATP2B4	11.53	10.51 (10.38,10.63)	11.26
DLX3	7.23	5.96 (5.78,6.14)	6.71
BIN2	6.6	5.24 (5.22,5.25)	5.99
ROBO1	8.61	7.88 (7.89,7.87)	8.63
CCDC80	11.54	10.75 (10.76,10.73)	11.49
BCL9L	10.5	9.72 (9.74,9.7)	10.46
CD53	8.66	7.14 (7.19,7.09)	7.87
CORIN	3.57	2.83 (3,2.66)	3.56
LBP	0.42	0 (0,0)	0.73
C10orf128	3.69	2.82 (2.97,2.66)	3.54
IGSF9	8.04	5.93 (6.06,5.79)	6.66
AKR1B1	10.21	9.51 (9.34,9.68)	10.24
LOC100132111	2.53	1.23 (1.1,1.36)	1.95
COL3A1	12.72	10.83 (10.77,10.88)	11.55
DOCK2	7.46	6.16 (6.22,6.09)	6.88
ZNRF3	9.43	8.49 (8.69,8.28)	9.2
STK17A	8.64	7.69 (7.74,7.65)	8.41
MAP4K1	6.7	4.95 (5.15,4.75)	5.66
TREML2	2.78	0.95 (1,0.89)	1.66
PIK3CG	5.74	4.86 (5.09,4.62)	5.57
CLDN10	8.98	0.77 (0.75,0.79)	1.48
TRAF5	6.78	5.63 (5.85,5.41)	6.34
PALLD	11.98	11.18 (11.31,11.05)	11.88
SREBF2	11.35	10.51 (10.79,10.22)	11.21
KIAA1217	13.06	11.45 (11.49,11.41)	12.15
VWA2	5.45	4.04 (4.04,4.04)	4.73
HLA-DPA1	12.41	10.34 (10.38,10.3)	11.03
IRS2	10.02	8.89 (9.03,8.74)	9.56
APOBEC3A	3.48	2.61 (2.49,2.73)	3.29
NKG7	5.89	5.11 (5.21,5)	5.78
SLC8A1	6.46	5.58 (5.77,5.39)	6.26
EHBP1	10.11	9.16 (9.21,9.11)	9.83
KRT7	14.56	13.89 (13.95,13.83)	14.56
TLR9	4.49	3.95 (3.9,3.99)	4.61
TIMP2	12.28	11.4 (11.48,11.31)	12.06
SGMS1	10.75	9.51 (9.57,9.45)	10.17
FAIM3	6.62	5.66 (5.94,5.38)	6.31
NCKAP1L	7.75	6.29 (6.29,6.29)	6.94
FOXN3	9.95	9.31 (9.41,9.21)	9.96
CALD1	12.49	11.86 (11.86,11.87)	12.51
MBP	10.77	10.09 (10.18,9.99)	10.73
FAM129A	9.77	8.12 (8.2,8.04)	8.77
MFHAS1	8.53	7.87 (8.05,7.69)	8.52
PIK3CA	8.72	8.02 (8.16,7.88)	8.65
CDK14	9.68	9.22 (9.35,9.1)	9.85
FAT3	1.72	0.76 (0.57,0.96)	1.39
NRXN3	4.44	3.55 (3.65,3.45)	4.17
LIMA1	10.93	10.05 (10.12,9.98)	10.67
GGT1	9.16	8.64 (8.71,8.56)	9.25
IFITM1	9.89	9.14 (9.18,9.11)	9.75
ARHGAP30	8.21	7.1 (7.14,7.06)	7.71
HCST	6.5	5.19 (5.27,5.11)	5.79
PRICKLE1	10.8	8.72 (8.71,8.73)	9.32
S1PR4	5.48	4.68 (4.76,4.6)	5.28
TRPA1	0.42	0 (0,0)	0.6
KIAA1274	8.24	7.58 (7.66,7.49)	8.17
DENND1C	7.94	7.35 (7.47,7.22)	7.93
PAPLN	11.14	9.17 (9.35,8.99)	9.76
MPEG1	8.15	7.15 (7.36,6.95)	7.74
ELAVL4	0.81	0.19 (0.38,0)	0.77
SOD2	11.41	10.76 (10.82,10.71)	11.35
FAM20C	10.65	8.68 (8.59,8.77)	9.26
RASGEF1B	8.06	5.85 (5.75,5.94)	6.43
JAK3	8.82	5.6 (5.74,5.47)	6.19
SF3A1	11.8	11.3 (11.47,11.13)	11.88
VPS13D	11.78	11.22 (11.3,11.14)	11.8
RAB31	10.86	9.97 (10.02,9.91)	10.54
PARVA	10.25	9.55 (9.6,9.5)	10.12
RIPK4	9.44	8.97 (8.84,9.09)	9.54
TTYH1	1.62	1.03 (1.18,0.88)	1.6
LOXL1	8.19	6.75 (6.69,6.81)	7.31
TMEM63A	9.33	8.7 (8.68,8.72)	9.26
MAP3K14	8.81	7.95 (7.97,7.92)	8.5
EDAR	0.98	0.17 (0.35,0)	0.73
GPR68	5.8	4.45 (4.56,4.34)	5
ZAK	10.22	9.57 (9.55,9.6)	10.12
PIK3R1	10.73	10.13 (10.13,10.13)	10.67
PHLDB2	9.35	7.59 (7.66,7.53)	8.14
TRIM69	3.25	2.59 (2.55,2.64)	3.13
LOC283050	6.24	5.6 (5.78,5.41)	6.13
NUMBL	8.41	7.54 (7.49,7.59)	8.08
WIPF1	10.07	9.19 (9.15,9.23)	9.72
CHST4	1.24	0.62 (0.7,0.54)	1.15
ZNF267	8.32	7.59 (7.56,7.62)	8.12
FLJ42709	8.59	4.76 (4.77,4.74)	5.28
EFNA1	10.92	10.16 (10.1,10.23)	10.69
STAT1	12.48	10.77 (10.85,10.69)	11.29
KIAA0922	9.03	7.69 (7.79,7.59)	8.21
ABCA4	5.36	3.57 (3.74,3.41)	4.09
FBLIM1	9.02	8.47 (8.52,8.41)	8.98
IL17RA	7.96	7.5 (7.64,7.37)	8.02
TNFSF4	5.43	4.18 (4.18,4.18)	4.7
RAI14	9.39	8.63 (8.77,8.48)	9.14
KRT8	14.07	13.66 (13.67,13.66)	14.18
F13A1	8.73	7.95 (8.04,7.87)	8.46
LTA	2.86	1.08 (1.25,0.9)	1.58
PPL	13.05	11.13 (11.19,11.06)	11.63
PLS1	8.5	7.71 (7.81,7.62)	8.21
IFIT5	9.71	8.5 (8.51,8.49)	9
ZYX	11.86	10.4 (10.43,10.38)	10.9
PSTPIP2	6.72	5.2 (5.21,5.19)	5.7
SIAH2	8.77	7.99 (7.99,7.98)	8.48
FEM1C	9.22	8.76 (8.79,8.72)	9.25
LIF	8.38	6.73 (6.72,6.75)	7.22
TAGLN2	13.18	11.72 (11.64,11.81)	12.21
MX1	10.72	10.04 (10.01,10.08)	10.52
RAB11FIP1	11.67	10.35 (10.46,10.24)	10.83
HMGXB4	9.01	8.4 (8.53,8.27)	8.87
MMP14	11.88	10.34 (10.6,10.08)	10.82
ANKRD32	6.7	6.34 (6.47,6.22)	6.82
CMTM7	9.12	8.24 (8.17,8.31)	8.71
TLR1	5.73	4.96 (5.08,4.84)	5.43
DSP	13.77	12.6 (12.62,12.59)	13.07
PITX2	0.37	0 (0,0)	0.47
EIF3L	13.3	12.83 (13.1,12.57)	13.3
IL23A	4.83	2.85 (2.75,2.95)	3.32
PTRF	13.22	12.19 (12.19,12.19)	12.65
AMICA1	7.66	5.98 (6.04,5.92)	6.44
NEDD4L	10.62	9.95 (9.93,9.97)	10.39
SVIL	11.97	11.19 (11.28,11.11)	11.64
DHCR24	10.31	9.71 (9.78,9.63)	10.15
NIN	9.36	8.8 (8.83,8.77)	9.24
GNG12	11.64	11.22 (11.28,11.15)	11.65
PPP1R9A	9.83	9.03 (9.06,9)	9.46
G3BP1	10.65	10.23 (10.22,10.24)	10.66
TEAD1	11.51	10.72 (10.59,10.85)	11.15
FAM55D	0	0 (0,0)	0.43
PTPRF	13.31	11.82 (11.98,11.66)	12.25
EIF2C2	7.33	6.94 (6.86,7.01)	7.36
NMI	8.54	8.01 (7.98,8.03)	8.43
FAM102B	8.61	7.89 (7.89,7.88)	8.3
AXL	10.23	9.14 (9.18,9.1)	9.53
ANPEP	7.79	6.35 (6.38,6.32)	6.74
MYH9	14.29	13.56 (13.55,13.58)	13.95
SMAD3	11.24	10.94 (10.88,10.99)	11.32
TUBB	13.21	12.76 (12.83,12.68)	13.14
NBEAL2	9.6	8.57 (8.63,8.5)	8.95
CNN3	12.26	11.24 (11.26,11.22)	11.62
RAD51L1	6.3	5.69 (5.73,5.66)	6.07
CD82	10.01	9.36 (9.31,9.41)	9.73
DCP2	9.15	8.84 (8.89,8.79)	9.21
SRGAP3	9.17	8.05 (8.15,7.95)	8.42
TBC1D22A	9.01	8.62 (8.76,8.48)	8.98
SLC29A1	10.49	10.06 (10.18,9.94)	10.42
MARVELD1	8.95	8.06 (8.06,8.07)	8.42
ARHGAP10	9.11	8.12 (8.1,8.14)	8.47
CCL24	0	0 (0,0)	0.34
LRIG3	11.12	10.83 (10.92,10.74)	11.16
TTC7A	10.62	10.28 (10.38,10.18)	10.61
LLGL1	10.13	8.74 (8.7,8.79)	9.07
FOXK1	9.64	9.16 (9.19,9.12)	9.48
GNA12	9.8	9.52 (9.56,9.47)	9.84
CELSR2	11.78	11.26 (11.2,11.31)	11.58
JUP	13.1	12.59 (12.56,12.62)	12.91
GALNT1	10.49	10.32 (10.37,10.28)	10.64
USP24	10.21	9.95 (9.99,9.91)	10.26
ESRP2	9.96	9.57 (9.59,9.54)	9.87
STAT3	12.24	11.77 (11.87,11.66)	12.07
BIRC2	10.3	9.96 (9.97,9.94)	10.26
DCLRE1B	7.34	6.89 (6.93,6.85)	7.19
RNF213	11.76	11.2 (11.28,11.11)	11.49
CHST15	11.02	9.99 (10.07,9.91)	10.28
METTL13	9.5	9.29 (9.26,9.32)	9.58
NDE1	7.88	7.38 (7.43,7.33)	7.67
SH3BP2	10.08	8.9 (8.93,8.88)	9.19
MBNL1	11.06	10.82 (10.76,10.89)	11.11
TAF4	8.24	7.97 (8,7.94)	8.25
ANXA4	11.18	10.64 (10.67,10.62)	10.92
PHF10	10.84	10.61 (10.6,10.62)	10.88
C4orf23	8.5	8.16 (8.15,8.18)	8.43
POU2F2	4.88	4.31 (4.35,4.28)	4.58
USP31	8.54	7.86 (7.9,7.83)	8.13
CAPN2	12.58	11.93 (11.96,11.89)	12.19
CDKAL1	8.86	8.28 (8.35,8.22)	8.54
RBPJ	9.15	8.96 (8.88,9.04)	9.22
SNX9	11.06	10.54 (10.53,10.56)	10.8
SIPA1L1	10.73	10 (10.01,9.99)	10.25
SMURF1	9.13	8.66 (8.68,8.63)	8.9
MORF4L1	12.34	12.05 (12.01,12.1)	12.3
EEF1B2	11.8	11.2 (11.3,11.1)	11.44
STK38L	9.09	8.93 (8.98,8.88)	9.17
SNX7	8.54	8.08 (8.12,8.03)	8.31
CASP2	9.31	9.09 (9.13,9.05)	9.33
MORC2	9.48	9.15 (9.23,9.06)	9.38
GATA6	7.99	7.42 (7.39,7.44)	7.65
WWC1	11.09	10.89 (10.87,10.9)	11.11
NAT10	9.97	9.69 (9.71,9.67)	9.91
REPS1	9.61	9.39 (9.39,9.39)	9.6
NUP133	10.08	9.93 (10,9.85)	10.13
ZDHHC18	9.92	9.54 (9.52,9.55)	9.74
STK35	9.73	9.28 (9.31,9.25)	9.47
LPIN2	10.5	10.09 (10.04,10.14)	10.28
NDEL1	9.76	9.4 (9.41,9.38)	9.58
KANK2	11.79	10.88 (10.86,10.9)	11.07
WDR1	13.03	12.57 (12.66,12.47)	12.75
WDR75	9.18	8.97 (9,8.94)	9.14
IL10RB	9.26	9.05 (9.1,9)	9.21
STK24	11.7	11.26 (11.24,11.27)	11.41
RAB35	9.52	9.26 (9.3,9.22)	9.4
YPEL5	11.33	11.22 (11.18,11.25)	11.34
MAPKAPK5	8.96	8.78 (8.8,8.76)	8.88
