# Supplementary material for: Significant associations between driver gene mutations and DNA methylation alterations across many cancer types
Source: PLoS Comput Biol. 2017 Nov 10;13(11):e1005840. doi: 10.1371/journal.pcbi.1005840 (PMC5709060; doi:10.1371/journal.pcbi.1005840)
Supplement: S7 Table — (XLSX) [file pcbi.1005840.s016.xlsx]

## Sheet: BRAF_up
Pathway	q_value		Significance is tested by hypergeometric distribution
NABA_MATRISOME_ASSOCIATED	1.75561e-13
KEGG_CELL_ADHESION_MOLECULES_CAMS	1.53289e-08
KEGG_CYTOKINE_CYTOKINE_RECEPTOR_INTERACTION	2.55762e-07
NABA_SECRETED_FACTORS	8.11736e-07
REACTOME_CYTOKINE_SIGNALING_IN_IMMUNE_SYSTEM	8.11736e-07
KEGG_VIRAL_MYOCARDITIS	3.54962e-06
REACTOME_INTERFERON_GAMMA_SIGNALING	6.82037e-06
KEGG_LEISHMANIA_INFECTION	2.46969e-05
REACTOME_CELL_SURFACE_INTERACTIONS_AT_THE_VASCULAR_WALL	2.9062e-05
KEGG_ASTHMA	4.41153e-05
REACTOME_INTERFERON_ALPHA_BETA_SIGNALING	4.41153e-05
KEGG_JAK_STAT_SIGNALING_PATHWAY	4.70796e-05
REACTOME_INTERFERON_SIGNALING	4.70796e-05
KEGG_ALLOGRAFT_REJECTION	7.70928e-05
REACTOME_IMMUNE_SYSTEM	0.00012619
PID_CXCR4_PATHWAY	0.000153632
KEGG_CHEMOKINE_SIGNALING_PATHWAY	0.000163211
KEGG_FOCAL_ADHESION	0.000187628
PID_A6B1_A6B4_INTEGRIN_PATHWAY	0.000335068
KEGG_ANTIGEN_PROCESSING_AND_PRESENTATION	0.000516345
KEGG_GRAFT_VERSUS_HOST_DISEASE	0.000683992
KEGG_AUTOIMMUNE_THYROID_DISEASE	0.000683992
REACTOME_INITIAL_TRIGGERING_OF_COMPLEMENT	0.00095323
REACTOME_INTEGRIN_CELL_SURFACE_INTERACTIONS	0.00113199
KEGG_TYPE_I_DIABETES_MELLITUS	0.00183817
NABA_ECM_REGULATORS	0.00183817
KEGG_ECM_RECEPTOR_INTERACTION	0.00241511
NABA_ECM_AFFILIATED	0.00317764
PID_IL27PATHWAY	0.00349052
PID_INTEGRIN_CS_PATHWAY	0.00349052
REACTOME_SIGNALING_BY_ILS	0.00361263
BIOCARTA_IL22BP_PATHWAY	0.00372503
PID_INTEGRIN1_PATHWAY	0.00381064
PID_TCR_PATHWAY	0.00381064
NABA_MATRISOME	0.00381064
PID_PTP1BPATHWAY	0.00381064
KEGG_INTESTINAL_IMMUNE_NETWORK_FOR_IGA_PRODUCTION	0.00437525
REACTOME_PD1_SIGNALING	0.0049831
PID_IL8CXCR2_PATHWAY	0.00503602
PID_IL8CXCR1_PATHWAY	0.00503602
REACTOME_IL_3_5_AND_GM_CSF_SIGNALING	0.00573831
KEGG_MELANOGENESIS	0.00608925
ST_G_ALPHA_I_PATHWAY	0.00608925
REACTOME_HEMOSTASIS	0.00621477
KEGG_PATHWAYS_IN_CANCER	0.00723769
PID_IL4_2PATHWAY	0.00723769
PID_ERA_GENOMIC_PATHWAY	0.00723769
REACTOME_SEMAPHORIN_INTERACTIONS	0.00723769
REACTOME_BASIGIN_INTERACTIONS	0.00723769
BIOCARTA_COMP_PATHWAY	0.0084021
BIOCARTA_TH1TH2_PATHWAY	0.0084021
BIOCARTA_CLASSIC_PATHWAY	0.0084419
REACTOME_CRMPS_IN_SEMA3A_SIGNALING	0.0084419
REACTOME_GPVI_MEDIATED_ACTIVATION_CASCADE	0.00884355
KEGG_ARRHYTHMOGENIC_RIGHT_VENTRICULAR_CARDIOMYOPATHY_ARVC	0.00935155
KEGG_LEUKOCYTE_TRANSENDOTHELIAL_MIGRATION	0.00940861
REACTOME_APOPTOTIC_CLEAVAGE_OF_CELLULAR_PROTEINS	0.00954674
KEGG_NATURAL_KILLER_CELL_MEDIATED_CYTOTOXICITY	0.00954674
NABA_CORE_MATRISOME	0.00977143
ST_INTERFERON_GAMMA_PATHWAY	0.0101638
PID_WNT_NONCANONICAL_PATHWAY	0.0101638
SIG_BCR_SIGNALING_PATHWAY	0.0112693
REACTOME_COSTIMULATION_BY_THE_CD28_FAMILY	0.0118597
PID_S1P_S1P1_PATHWAY	0.0134999
PID_FCER1PATHWAY	0.0135471
PID_PDGFRBPATHWAY	0.0141794
KEGG_REGULATION_OF_ACTIN_CYTOSKELETON	0.0141794
KEGG_BASAL_CELL_CARCINOMA	0.0141917
REACTOME_SIGNALING_BY_RHO_GTPASES	0.0144763
PID_ECADHERIN_STABILIZATION_PATHWAY	0.0183949
PID_BCR_5PATHWAY	0.0198134
REACTOME_TIGHT_JUNCTION_INTERACTIONS	0.0204221
PID_TCPTP_PATHWAY	0.0211326
PID_GMCSF_PATHWAY	0.0211326
KEGG_HEMATOPOIETIC_CELL_LINEAGE	0.0211326
BIOCARTA_PARKIN_PATHWAY	0.0222
PID_AVB3_INTEGRIN_PATHWAY	0.0241888
PID_KITPATHWAY	0.0262714
SA_B_CELL_RECEPTOR_COMPLEXES	0.0262714
PID_INTEGRIN_A9B1_PATHWAY	0.0262714
PID_RHOA_REG_PATHWAY	0.0279796
BIOCARTA_EGF_PATHWAY	0.0287
PID_RAC1_REG_PATHWAY	0.0287
REACTOME_REGULATION_OF_IFNG_SIGNALING	0.0302463
REACTOME_EARLY_PHASE_OF_HIV_LIFE_CYCLE	0.0302463
KEGG_TIGHT_JUNCTION	0.0325609
KEGG_ENDOCYTOSIS	0.0348718
PID_IL6_7PATHWAY	0.0363888
ST_B_CELL_ANTIGEN_RECEPTOR	0.0383879
PID_IFNGPATHWAY	0.0383879
ST_INTERLEUKIN_4_PATHWAY	0.0383879
ST_TYPE_I_INTERFERON_PATHWAY	0.0443801
PID_ER_NONGENOMIC_PATHWAY	0.0448016
SIG_IL4RECEPTOR_IN_B_LYPHOCYTES	0.0466059
PID_EPOPATHWAY	0.0466059
PID_TXA2PATHWAY	0.0466212
KEGG_B_CELL_RECEPTOR_SIGNALING_PATHWAY	0.0489263

## Sheet: BRAF_dn
Pathway	q_value		Significance is tested by hypergeometric distribution
REACTOME_BRANCHED_CHAIN_AMINO_ACID_CATABOLISM	0.00090621
KEGG_VALINE_LEUCINE_AND_ISOLEUCINE_DEGRADATION	0.00583071
REACTOME_TRIGLYCERIDE_BIOSYNTHESIS	0.0329858
KEGG_GLYCEROPHOSPHOLIPID_METABOLISM	0.0329858
KEGG_PURINE_METABOLISM	0.0329858

## Sheet: NRAS_HRAS_up
Pathway	q_value		Significance is tested by hypergeometric distribution
REACTOME_NEURONAL_SYSTEM	0.00159151
REACTOME_POTASSIUM_CHANNELS	0.00410186
KEGG_MELANOGENESIS	0.00410186

## Sheet: NRAS_HRAS_dn
Pathway	q_value		Significance is tested by hypergeometric distribution
KEGG_CYTOKINE_CYTOKINE_RECEPTOR_INTERACTION	7.92579e-13
KEGG_HEMATOPOIETIC_CELL_LINEAGE	1.55771e-07
REACTOME_IMMUNE_SYSTEM	2.52255e-07
NABA_MATRISOME_ASSOCIATED	1.47197e-06
PID_IL12_2PATHWAY	2.4664e-06
PID_TCR_PATHWAY	3.57505e-06
KEGG_CHEMOKINE_SIGNALING_PATHWAY	6.29362e-06
KEGG_PRIMARY_IMMUNODEFICIENCY	7.03224e-06
REACTOME_TCR_SIGNALING	1.46866e-05
PID_BCR_5PATHWAY	1.85126e-05
KEGG_PATHWAYS_IN_CANCER	2.36845e-05
BIOCARTA_HER2_PATHWAY	3.09193e-05
KEGG_JAK_STAT_SIGNALING_PATHWAY	3.4553e-05
PID_SHP2_PATHWAY	4.10708e-05
REACTOME_CYTOKINE_SIGNALING_IN_IMMUNE_SYSTEM	6.6065e-05
KEGG_CELL_ADHESION_MOLECULES_CAMS	7.74249e-05
BIOCARTA_TCAPOPTOSIS_PATHWAY	8.49871e-05
BIOCARTA_IL2RB_PATHWAY	9.45631e-05
KEGG_FOCAL_ADHESION	0.000122762
PID_CD8TCRPATHWAY	0.000124896
KEGG_APOPTOSIS	0.000142333
PID_IL2_1PATHWAY	0.000156772
PID_IL2_STAT5PATHWAY	0.000165695
BIOCARTA_TOB1_PATHWAY	0.000167951
PID_TCPTP_PATHWAY	0.00018358
KEGG_T_CELL_RECEPTOR_SIGNALING_PATHWAY	0.000186147
PID_CD8TCRDOWNSTREAMPATHWAY	0.00020197
PID_IL12_STAT4PATHWAY	0.000269986
PID_IL2_PI3KPATHWAY	0.000322163
ST_ADRENERGIC	0.000465469
REACTOME_PHOSPHORYLATION_OF_CD3_AND_TCR_ZETA_CHAINS	0.000507601
REACTOME_IL_RECEPTOR_SHC_SIGNALING	0.000524886
PID_CXCR4_PATHWAY	0.000541337
REACTOME_EXTRACELLULAR_MATRIX_ORGANIZATION	0.000541337
NABA_ECM_REGULATORS	0.000547108
REACTOME_SIGNALING_BY_ILS	0.000547108
NABA_SECRETED_FACTORS	0.000576312
KEGG_PANCREATIC_CANCER	0.000693831
SIG_IL4RECEPTOR_IN_B_LYPHOCYTES	0.000693831
BIOCARTA_IL7_PATHWAY	0.00078202
KEGG_ACUTE_MYELOID_LEUKEMIA	0.000960377
KEGG_ALDOSTERONE_REGULATED_SODIUM_REABSORPTION	0.000960377
KEGG_B_CELL_RECEPTOR_SIGNALING_PATHWAY	0.000965503
NABA_CORE_MATRISOME	0.000965503
KEGG_ENDOCYTOSIS	0.00113401
BIOCARTA_EGF_PATHWAY	0.00135946
BIOCARTA_TCR_PATHWAY	0.00136486
REACTOME_COSTIMULATION_BY_THE_CD28_FAMILY	0.00138031
REACTOME_CELL_CELL_COMMUNICATION	0.00144172
BIOCARTA_CTLA4_PATHWAY	0.00145319
PID_ECADHERIN_KERATINOCYTE_PATHWAY	0.00145319
BIOCARTA_PDGF_PATHWAY	0.00145319
PID_IL6_7PATHWAY	0.00161591
REACTOME_DOWNSTREAM_TCR_SIGNALING	0.00167922
BIOCARTA_TCRA_PATHWAY	0.00224742
PID_ERBB1_RECEPTOR_PROXIMAL_PATHWAY	0.00224742
PID_HIVNEFPATHWAY	0.00224742
BIOCARTA_CTCF_PATHWAY	0.00263368
PID_IL23PATHWAY	0.00287718
BIOCARTA_TCYTOTOXIC_PATHWAY	0.00287718
BIOCARTA_THELPER_PATHWAY	0.00287718
REACTOME_TRANSLOCATION_OF_ZAP_70_TO_IMMUNOLOGICAL_SYNAPSE	0.00287718
BIOCARTA_TPO_PATHWAY	0.00300842
PID_FASPATHWAY	0.00322222
REACTOME_CHEMOKINE_RECEPTORS_BIND_CHEMOKINES	0.00362567
REACTOME_IL_2_SIGNALING	0.00362567
REACTOME_COLLAGEN_FORMATION	0.00398554
REACTOME_GENERATION_OF_SECOND_MESSENGER_MOLECULES	0.00416202
KEGG_TOLL_LIKE_RECEPTOR_SIGNALING_PATHWAY	0.00429997
REACTOME_IL_3_5_AND_GM_CSF_SIGNALING	0.00454187
BIOCARTA_LONGEVITY_PATHWAY	0.00456953
SA_MMP_CYTOKINE_CONNECTION	0.00456953
REACTOME_CELL_JUNCTION_ORGANIZATION	0.00479435
REACTOME_HEMOSTASIS	0.0052115
BIOCARTA_IL22BP_PATHWAY	0.00567344
BIOCARTA_ACH_PATHWAY	0.00567344
REACTOME_IMMUNOREGULATORY_INTERACTIONS_BETWEEN_A_LYMPHOID_AND_A_NON_LYMPHOID_CELL	0.00594428
KEGG_NATURAL_KILLER_CELL_MEDIATED_CYTOTOXICITY	0.00641092
KEGG_COLORECTAL_CANCER	0.00641092
BIOCARTA_IL10_PATHWAY	0.00667744
BIOCARTA_NO2IL12_PATHWAY	0.00667744
SA_TRKA_RECEPTOR	0.00667744
REACTOME_PD1_SIGNALING	0.00667744
KEGG_INTESTINAL_IMMUNE_NETWORK_FOR_IGA_PRODUCTION	0.00711143
SIG_BCR_SIGNALING_PATHWAY	0.00711143
PID_IL4_2PATHWAY	0.00716759
KEGG_SMALL_CELL_LUNG_CANCER	0.00730566
BIOCARTA_NGF_PATHWAY	0.00778248
BIOCARTA_ERK5_PATHWAY	0.00778248
REACTOME_SIGNALING_BY_FGFR1_FUSION_MUTANTS	0.00778248
PID_AJDISS_2PATHWAY	0.00839054
PID_PI3KCIPATHWAY	0.00927745
BIOCARTA_GCR_PATHWAY	0.00927745
SA_CASPASE_CASCADE	0.00927745
KEGG_PROSTATE_CANCER	0.00986665
KEGG_MAPK_SIGNALING_PATHWAY	0.0104572
SIG_CD40PATHWAYMAP	0.0107014
REACTOME_ADAPTIVE_IMMUNE_SYSTEM	0.0110473
KEGG_ENDOMETRIAL_CANCER	0.0117765
PID_PTP1BPATHWAY	0.0117765
ST_G_ALPHA_I_PATHWAY	0.0117792
BIOCARTA_DC_PATHWAY	0.0125109
BIOCARTA_TFF_PATHWAY	0.0125109
REACTOME_CD28_DEPENDENT_PI3K_AKT_SIGNALING	0.0125109
SIG_PIP3_SIGNALING_IN_B_LYMPHOCYTES	0.0128041
PID_GMCSF_PATHWAY	0.0128041
REACTOME_IL_6_SIGNALING	0.013531
BIOCARTA_MET_PATHWAY	0.0142111
BIOCARTA_AKT_PATHWAY	0.0142111
BIOCARTA_IL12_PATHWAY	0.0142111
PID_AVB3_INTEGRIN_PATHWAY	0.0144706
BIOCARTA_CSK_PATHWAY	0.0164617
BIOCARTA_GLEEVEC_PATHWAY	0.0164617
ST_STAT3_PATHWAY	0.0171823
BIOCARTA_HIVNEF_PATHWAY	0.0182547
PID_IFNGPATHWAY	0.0190221
REACTOME_INTERFERON_GAMMA_SIGNALING	0.0195714
KEGG_NEUROTROPHIN_SIGNALING_PATHWAY	0.0195714
KEGG_TYPE_I_DIABETES_MELLITUS	0.0207468
BIOCARTA_TRKA_PATHWAY	0.0214153
PID_ERBB1_DOWNSTREAM_PATHWAY	0.0226608
PID_TRKRPATHWAY	0.024255
PID_IL27PATHWAY	0.024255
REACTOME_SIGNALING_BY_FGFR_MUTANTS	0.0246845
REACTOME_CELL_SURFACE_INTERACTIONS_AT_THE_VASCULAR_WALL	0.0248325
KEGG_REGULATION_OF_ACTIN_CYTOSKELETON	0.0253039
KEGG_TGF_BETA_SIGNALING_PATHWAY	0.0261483
REACTOME_NUCLEOTIDE_BINDING_DOMAIN_LEUCINE_RICH_REPEAT_CONTAINING_RECEPTOR_NLR_SIGNALING_PATHWAYS	0.0263002
NABA_COLLAGENS	0.0263002
REACTOME_THE_ROLE_OF_NEF_IN_HIV1_REPLICATION_AND_DISEASE_PATHOGENESIS	0.0264837
ST_DIFFERENTIATION_PATHWAY_IN_PC12_CELLS	0.0284083
SIG_CHEMOTAXIS	0.0284083
PID_INTEGRIN1_PATHWAY	0.0303933
BIOCARTA_CTL_PATHWAY	0.0303933
KEGG_TYPE_II_DIABETES_MELLITUS	0.0303933
PID_TNFPATHWAY	0.0303933
REACTOME_G_ALPHA_I_SIGNALLING_EVENTS	0.030475
BIOCARTA_NKT_PATHWAY	0.0321642
REACTOME_ANTIGEN_ACTIVATES_B_CELL_RECEPTOR_LEADING_TO_GENERATION_OF_SECOND_MESSENGERS	0.0321642
REACTOME_SIGNALING_BY_FGFR1_MUTANTS	0.0321642
KEGG_LEUKOCYTE_TRANSENDOTHELIAL_MIGRATION	0.0342297
BIOCARTA_TALL1_PATHWAY	0.0354718
PID_P75NTRPATHWAY	0.0354718
REACTOME_SYNTHESIS_OF_PIPS_AT_THE_PLASMA_MEMBRANE	0.0354718
KEGG_RENAL_CELL_CARCINOMA	0.037561
REACTOME_PLATELET_ACTIVATION_SIGNALING_AND_AGGREGATION	0.037561
PID_CD40_PATHWAY	0.0384374
PID_AVB3_OPN_PATHWAY	0.0384374
PID_NEPHRIN_NEPH1_PATHWAY	0.0384374
REACTOME_CD28_CO_STIMULATION	0.0384374
REACTOME_INNATE_IMMUNE_SYSTEM	0.0386086
KEGG_MELANOMA	0.0386181
SIG_INSULIN_RECEPTOR_PATHWAY_IN_CARDIAC_MYOCYTES	0.0389121
BIOCARTA_BCELLSURVIVAL_PATHWAY	0.0398239
REACTOME_INTERFERON_SIGNALING	0.0400891
KEGG_FC_GAMMA_R_MEDIATED_PHAGOCYTOSIS	0.041988
KEGG_CHRONIC_MYELOID_LEUKEMIA	0.0428642
PID_KITPATHWAY	0.0446203
KEGG_ARRHYTHMOGENIC_RIGHT_VENTRICULAR_CARDIOMYOPATHY_ARVC	0.0446848
PID_SYNDECAN_2_PATHWAY	0.0446848
BIOCARTA_HCMV_PATHWAY	0.0446848
BIOCARTA_ARF_PATHWAY	0.0446848
REACTOME_SIGNALING_BY_CONSTITUTIVELY_ACTIVE_EGFR	0.0446848
REACTOME_TIE2_SIGNALING	0.0446848
PID_IL1PATHWAY	0.0489404
KEGG_NON_SMALL_CELL_LUNG_CANCER	0.0498917
